# Supplementary material for: Influence of lymph node removal on the prognosis of high malignancy potential gastric gastrointestinal stromal tumors: Insights from population-based study
Source: PLoS One. 2024 Dec 5;19(12):e0314504. doi: 10.1371/journal.pone.0314504 (PMC11620419; doi:10.1371/journal.pone.0314504)
Supplement: S1 Data — (XLSX) [file pone.0314504.s004.xlsx]

## Sheet: data
Age recode with single ages and 100+	Race recode (White, Black, Other)	Sex	Year of diagnosis	Primary Site - labeled	Grade (thru 2017)	Grade Clinical (2018+)	Grade Pathological (2018+)	Laterality	Diagnostic Confirmation	ICD-O-3 Hist/behav	Derived AJCC T, 6th ed (2004-2015)	Derived AJCC N, 6th ed (2004-2015)	Derived AJCC M, 6th ed (2004-2015)	AJCC stage 3rd edition (1988-2003)	T value - based on AJCC 3rd (1988-2003)	N value - based on AJCC 3rd (1988-2003)	M value - based on AJCC 3rd (1988-2003)	Derived AJCC T, 7th ed (2010-2015)	Derived AJCC N, 7th ed (2010-2015)	Derived AJCC M, 7th ed (2010-2015)	Derived AJCC Stage Group, 7th ed (2010-2015)	Derived SEER Combined T (2016-2017)	Derived SEER Combined N (2016-2017)	Derived SEER Combined M (2016-2017)	Derived SEER Cmb Stg Grp (2016-2017)	Derived EOD 2018 T (2018+)	Derived EOD 2018 N (2018+)	Derived EOD 2018 M (2018+)	Derived EOD 2018 Stage Group (2018+)	RX Summ--Surg Prim Site (1998+)	SEER Combined Mets at DX-bone (2010+)	SEER Combined Mets at DX-brain (2010+)	SEER Combined Mets at DX-liver (2010+)	SEER Combined Mets at DX-lung (2010+)	CS tumor size (2004-2015)	CS extension (2004-2015)	CS lymph nodes (2004-2015)	CS mets at dx (2004-2015)	Tumor Size Summary (2016+)	COD to site recode	SEER cause-specific death classification	Survival months	Vital status recode (study cutoff used)	Patient ID	Type of Reporting Source	Marital status at diagnosis	EOD Primary Tumor (2018+)	EOD Regional Nodes (2018+)	EOD Mets (2018+)
62 years	White	Male	2009	C16.9-Stomach, NOS	Unknown	Blank(s)	Blank(s)	Not a paired site	Positive histology	8936/3: Gastrointestinal stromal sarcoma	NA	NA	NA	Blank(s)	Blank(s)	Blank(s)	Blank(s)	Blank(s)	Blank(s)	Blank(s)	Blank(s)	Blank(s)	Blank(s)	Blank(s)	Blank(s)	Blank(s)	Blank(s)	Blank(s)	Blank(s)	40	Blank(s)	Blank(s)	Blank(s)	Blank(s)	1	300	0	0	Blank(s)	Alive	Alive or dead of other cause	121	Alive	15291	Hospital inpatient/outpatient or clinic	Married (including common law)	Blank(s)	Blank(s)	Blank(s)
59 years	White	Female	2007	C18.4-Transverse colon	Unknown	Blank(s)	Blank(s)	Not a paired site	Positive histology	8936/3: Gastrointestinal stromal sarcoma	NA	NA	NA	Blank(s)	Blank(s)	Blank(s)	Blank(s)	Blank(s)	Blank(s)	Blank(s)	Blank(s)	Blank(s)	Blank(s)	Blank(s)	Blank(s)	Blank(s)	Blank(s)	Blank(s)	Blank(s)	30	Blank(s)	Blank(s)	Blank(s)	Blank(s)	58	200	0	0	Blank(s)	Diseases of Heart	Alive or dead of other cause	27	Dead	45927	Hospital inpatient/outpatient or clinic	Divorced	Blank(s)	Blank(s)	Blank(s)
71 years	White	Male	2010	C15.5-Lower third of esophagus	Unknown	Blank(s)	Blank(s)	Not a paired site	Positive histology	8936/3: Gastrointestinal stromal sarcoma	NA	NA	NA	Blank(s)	Blank(s)	Blank(s)	Blank(s)	T1	N0	M0	UNK Stage	Blank(s)	Blank(s)	Blank(s)	Blank(s)	Blank(s)	Blank(s)	Blank(s)	Blank(s)	52	No	No	No	No	2	210	0	0	Blank(s)	Alive	Alive or dead of other cause	112	Alive	54725	Hospital inpatient/outpatient or clinic	Unknown	Blank(s)	Blank(s)	Blank(s)
66 years	Black	Female	2007	C16.1-Fundus of stomach	Unknown	Blank(s)	Blank(s)	Not a paired site	Positive histology	8936/3: Gastrointestinal stromal sarcoma	NA	NA	NA	Blank(s)	Blank(s)	Blank(s)	Blank(s)	Blank(s)	Blank(s)	Blank(s)	Blank(s)	Blank(s)	Blank(s)	Blank(s)	Blank(s)	Blank(s)	Blank(s)	Blank(s)	Blank(s)	30	Blank(s)	Blank(s)	Blank(s)	Blank(s)	130	450	0	0	Blank(s)	Other Digestive Organs	Dead (attributable to this cancer dx)	47	Dead	55033	Hospital inpatient/outpatient or clinic	Single (never married)	Blank(s)	Blank(s)	Blank(s)
82 years	White	Male	2004	C16.9-Stomach, NOS	Unknown	Blank(s)	Blank(s)	Not a paired site	Positive histology	8936/3: Gastrointestinal stromal sarcoma	NA	NA	NA	Blank(s)	Blank(s)	Blank(s)	Blank(s)	Blank(s)	Blank(s)	Blank(s)	Blank(s)	Blank(s)	Blank(s)	Blank(s)	Blank(s)	Blank(s)	Blank(s)	Blank(s)	Blank(s)	30	Blank(s)	Blank(s)	Blank(s)	Blank(s)	18	300	0	0	Blank(s)	Diseases of Heart	Alive or dead of other cause	3	Dead	103268	Hospital inpatient/outpatient or clinic	Married (including common law)	Blank(s)	Blank(s)	Blank(s)
62 years	White	Female	2010	C16.1-Fundus of stomach	Well differentiated; Grade I	Blank(s)	Blank(s)	Not a paired site	Positive histology	8936/3: Gastrointestinal stromal sarcoma	NA	NA	NA	Blank(s)	Blank(s)	Blank(s)	Blank(s)	T1	N0	M0	IA	Blank(s)	Blank(s)	Blank(s)	Blank(s)	Blank(s)	Blank(s)	Blank(s)	Blank(s)	27	No	No	No	No	8	155	0	0	Blank(s)	Alive	Alive or dead of other cause	112	Alive	122091	Hospital inpatient/outpatient or clinic	Widowed	Blank(s)	Blank(s)	Blank(s)
86 years	White	Male	2004	C18.0-Cecum	Unknown	Blank(s)	Blank(s)	Not a paired site	Positive histology	8936/3: Gastrointestinal stromal sarcoma	NA	NA	NA	Blank(s)	Blank(s)	Blank(s)	Blank(s)	Blank(s)	Blank(s)	Blank(s)	Blank(s)	Blank(s)	Blank(s)	Blank(s)	Blank(s)	Blank(s)	Blank(s)	Blank(s)	Blank(s)	0	Blank(s)	Blank(s)	Blank(s)	Blank(s)	999	999	999	40	Blank(s)	Diseases of Heart	Alive or dead of other cause	2	Dead	127957	Hospital inpatient/outpatient or clinic	Married (including common law)	Blank(s)	Blank(s)	Blank(s)
61 years	White	Male	2009	C16.6-Greater curvature of stomach NOS	Unknown	Blank(s)	Blank(s)	Not a paired site	Positive histology	8936/3: Gastrointestinal stromal sarcoma	NA	NA	NA	Blank(s)	Blank(s)	Blank(s)	Blank(s)	Blank(s)	Blank(s)	Blank(s)	Blank(s)	Blank(s)	Blank(s)	Blank(s)	Blank(s)	Blank(s)	Blank(s)	Blank(s)	Blank(s)	30	Blank(s)	Blank(s)	Blank(s)	Blank(s)	30	160	0	0	Blank(s)	Alive	Alive or dead of other cause	122	Alive	156488	Hospital inpatient/outpatient or clinic	Married (including common law)	Blank(s)	Blank(s)	Blank(s)
60 years	White	Male	2001	C49.3-Conn, subcutaneous, other soft tis: thorax	Unknown	Blank(s)	Blank(s)	Not a paired site	Positive histology	8936/3: Gastrointestinal stromal sarcoma	Blank(s)	Blank(s)	Blank(s)	88	Recode scheme not yet available	Recode scheme not yet available	Recode scheme not yet available	Blank(s)	Blank(s)	Blank(s)	Blank(s)	Blank(s)	Blank(s)	Blank(s)	Blank(s)	Blank(s)	Blank(s)	Blank(s)	Blank(s)	30	Blank(s)	Blank(s)	Blank(s)	Blank(s)	Blank(s)	Blank(s)	Blank(s)	Blank(s)	Blank(s)	In situ, benign or unknown behavior neoplasm	Dead (attributable to this cancer dx)	74	Dead	198529	Hospital inpatient/outpatient or clinic	Married (including common law)	Blank(s)	Blank(s)	Blank(s)
86 years	Black	Female	2018	C17.9-Small intestine, NOS	Blank(s)	9	9	Not a paired site	Positive histology	8936/3: Gastrointestinal stromal sarcoma	Blank(s)	Blank(s)	Blank(s)	Blank(s)	Blank(s)	Blank(s)	Blank(s)	Blank(s)	Blank(s)	Blank(s)	Blank(s)	Blank(s)	Blank(s)	Blank(s)	Blank(s)	T2	N0	M0	99	30	No	No	No	No	Blank(s)	Blank(s)	Blank(s)	Blank(s)	35	Alive	Alive or dead of other cause	13	Alive	199826	Hospital inpatient/outpatient or clinic	Unknown	100	0	0
83 years	White	Female	2017	C16.2-Body of stomach	Unknown	Blank(s)	Blank(s)	Not a paired site	Positive histology	8936/3: Gastrointestinal stromal sarcoma	Blank(s)	Blank(s)	Blank(s)	Blank(s)	Blank(s)	Blank(s)	Blank(s)	Blank(s)	Blank(s)	Blank(s)	Blank(s)	p2	c0	c0	1A	Blank(s)	Blank(s)	Blank(s)	Blank(s)	30	No	No	No	No	Blank(s)	Blank(s)	Blank(s)	Blank(s)	24	Alive	Alive or dead of other cause	33	Alive	222643	Hospital inpatient/outpatient or clinic	Married (including common law)	Blank(s)	Blank(s)	Blank(s)
61 years	White	Female	2013	C16.1-Fundus of stomach	Unknown	Blank(s)	Blank(s)	Not a paired site	Positive histology	8936/3: Gastrointestinal stromal sarcoma	NA	NA	NA	Blank(s)	Blank(s)	Blank(s)	Blank(s)	T2	N0	M0	IA	Blank(s)	Blank(s)	Blank(s)	Blank(s)	Blank(s)	Blank(s)	Blank(s)	Blank(s)	30	No	No	No	No	30	155	0	0	Blank(s)	Alive	Alive or dead of other cause	77	Alive	227021	Hospital inpatient/outpatient or clinic	Married (including common law)	Blank(s)	Blank(s)	Blank(s)
70 years	White	Female	2019	C16.6-Greater curvature of stomach NOS	Blank(s)	9	L	Not a paired site	Positive histology	8936/3: Gastrointestinal stromal sarcoma	Blank(s)	Blank(s)	Blank(s)	Blank(s)	Blank(s)	Blank(s)	Blank(s)	Blank(s)	Blank(s)	Blank(s)	Blank(s)	Blank(s)	Blank(s)	Blank(s)	Blank(s)	T2	N0	M0	1A	30	No	No	No	No	Blank(s)	Blank(s)	Blank(s)	Blank(s)	22	Alive	Alive or dead of other cause	9	Alive	259757	Hospital inpatient/outpatient or clinic	Married (including common law)	100	0	0
62 years	White	Male	2007	C17.9-Small intestine, NOS	Unknown	Blank(s)	Blank(s)	Not a paired site	Positive histology	8936/3: Gastrointestinal stromal sarcoma	NA	NA	NA	Blank(s)	Blank(s)	Blank(s)	Blank(s)	Blank(s)	Blank(s)	Blank(s)	Blank(s)	Blank(s)	Blank(s)	Blank(s)	Blank(s)	Blank(s)	Blank(s)	Blank(s)	Blank(s)	30	Blank(s)	Blank(s)	Blank(s)	Blank(s)	210	500	0	0	Blank(s)	Other Cause of Death	Alive or dead of other cause	101	Dead	263153	Hospital inpatient/outpatient or clinic	Married (including common law)	Blank(s)	Blank(s)	Blank(s)
82 years	Other (American Indian/AK Native, Asian/Pacific Islander)	Female	2000	C16.6-Greater curvature of stomach NOS	Unknown	Blank(s)	Blank(s)	Not a paired site	Positive histology	8936/3: Gastrointestinal stromal sarcoma	Blank(s)	Blank(s)	Blank(s)	88	Recode scheme not yet available	Recode scheme not yet available	Recode scheme not yet available	Blank(s)	Blank(s)	Blank(s)	Blank(s)	Blank(s)	Blank(s)	Blank(s)	Blank(s)	Blank(s)	Blank(s)	Blank(s)	Blank(s)	32	Blank(s)	Blank(s)	Blank(s)	Blank(s)	Blank(s)	Blank(s)	Blank(s)	Blank(s)	Blank(s)	State DC not available or state DC available but no COD	Dead (missing/unknown COD)	172	Dead	271800	Hospital inpatient/outpatient or clinic	Married (including common law)	Blank(s)	Blank(s)	Blank(s)
78 years	White	Male	2008	C16.0-Cardia, NOS	Unknown	Blank(s)	Blank(s)	Not a paired site	Positive histology	8936/3: Gastrointestinal stromal sarcoma	NA	NA	NA	Blank(s)	Blank(s)	Blank(s)	Blank(s)	Blank(s)	Blank(s)	Blank(s)	Blank(s)	Blank(s)	Blank(s)	Blank(s)	Blank(s)	Blank(s)	Blank(s)	Blank(s)	Blank(s)	0	Blank(s)	Blank(s)	Blank(s)	Blank(s)	999	999	0	0	Blank(s)	Colon excluding Rectum	Alive or dead of other cause	115	Dead	286894	Hospital inpatient/outpatient or clinic	Divorced	Blank(s)	Blank(s)	Blank(s)
86 years	White	Female	2015	C16.6-Greater curvature of stomach NOS	Undifferentiated; anaplastic; Grade IV	Blank(s)	Blank(s)	Not a paired site	Positive histology	8936/3: Gastrointestinal stromal sarcoma	NA	NA	NA	Blank(s)	Blank(s)	Blank(s)	Blank(s)	T3	N0	M0	IB	Blank(s)	Blank(s)	Blank(s)	Blank(s)	Blank(s)	Blank(s)	Blank(s)	Blank(s)	32	No	No	No	No	92	300	0	0	Blank(s)	Corpus Uteri	Alive or dead of other cause	16	Dead	293709	Hospital inpatient/outpatient or clinic	Widowed	Blank(s)	Blank(s)	Blank(s)
74 years	White	Female	2008	C16.1-Fundus of stomach	Unknown	Blank(s)	Blank(s)	Not a paired site	Positive exfoliative cytology, no positive histology	8936/3: Gastrointestinal stromal sarcoma	NA	NA	NA	Blank(s)	Blank(s)	Blank(s)	Blank(s)	Blank(s)	Blank(s)	Blank(s)	Blank(s)	Blank(s)	Blank(s)	Blank(s)	Blank(s)	Blank(s)	Blank(s)	Blank(s)	Blank(s)	0	Blank(s)	Blank(s)	Blank(s)	Blank(s)	999	600	100	0	Blank(s)	Kidney and Renal Pelvis	Alive or dead of other cause	2	Dead	298927	Hospital inpatient/outpatient or clinic	Widowed	Blank(s)	Blank(s)	Blank(s)
89 years	White	Female	2010	C16.2-Body of stomach	Unknown	Blank(s)	Blank(s)	Not a paired site	Positive exfoliative cytology, no positive histology	8936/3: Gastrointestinal stromal sarcoma	NA	NA	NA	Blank(s)	Blank(s)	Blank(s)	Blank(s)	TX	N0	M0	UNK Stage	Blank(s)	Blank(s)	Blank(s)	Blank(s)	Blank(s)	Blank(s)	Blank(s)	Blank(s)	0	No	No	No	No	40	999	0	0	Blank(s)	Diseases of Heart	Alive or dead of other cause	33	Dead	324909	Hospital inpatient/outpatient or clinic	Divorced	Blank(s)	Blank(s)	Blank(s)
53 years	White	Female	2001	C16.6-Greater curvature of stomach NOS	Unknown	Blank(s)	Blank(s)	Not a paired site	Positive histology	8936/3: Gastrointestinal stromal sarcoma	Blank(s)	Blank(s)	Blank(s)	88	Recode scheme not yet available	Recode scheme not yet available	Recode scheme not yet available	Blank(s)	Blank(s)	Blank(s)	Blank(s)	Blank(s)	Blank(s)	Blank(s)	Blank(s)	Blank(s)	Blank(s)	Blank(s)	Blank(s)	30	Blank(s)	Blank(s)	Blank(s)	Blank(s)	Blank(s)	Blank(s)	Blank(s)	Blank(s)	Blank(s)	In situ, benign or unknown behavior neoplasm	Alive or dead of other cause	117	Dead	346295	Hospital inpatient/outpatient or clinic	Divorced	Blank(s)	Blank(s)	Blank(s)
66 years	Black	Female	2013	C20.9-Rectum, NOS	Unknown	Blank(s)	Blank(s)	Not a paired site	Positive histology	8936/3: Gastrointestinal stromal sarcoma	NA	NA	NA	Blank(s)	Blank(s)	Blank(s)	Blank(s)	T2	N0	M0	I	Blank(s)	Blank(s)	Blank(s)	Blank(s)	Blank(s)	Blank(s)	Blank(s)	Blank(s)	0	No	No	No	No	45	155	0	0	Blank(s)	Alive	Alive or dead of other cause	77	Alive	351785	Hospital inpatient/outpatient or clinic	Married (including common law)	Blank(s)	Blank(s)	Blank(s)
84 years	Black	Female	2008	C16.9-Stomach, NOS	Unknown	Blank(s)	Blank(s)	Not a paired site	Positive histology	8936/3: Gastrointestinal stromal sarcoma	NA	NA	NA	Blank(s)	Blank(s)	Blank(s)	Blank(s)	Blank(s)	Blank(s)	Blank(s)	Blank(s)	Blank(s)	Blank(s)	Blank(s)	Blank(s)	Blank(s)	Blank(s)	Blank(s)	Blank(s)	51	Blank(s)	Blank(s)	Blank(s)	Blank(s)	68	160	0	0	Blank(s)	Chronic Obstructive Pulmonary Disease and Allied Cond	Alive or dead of other cause	50	Dead	393899	Hospital inpatient/outpatient or clinic	Widowed	Blank(s)	Blank(s)	Blank(s)
84 years	White	Female	2004	C16.9-Stomach, NOS	Unknown	Blank(s)	Blank(s)	Not a paired site	Positive histology	8936/3: Gastrointestinal stromal sarcoma	NA	NA	NA	Blank(s)	Blank(s)	Blank(s)	Blank(s)	Blank(s)	Blank(s)	Blank(s)	Blank(s)	Blank(s)	Blank(s)	Blank(s)	Blank(s)	Blank(s)	Blank(s)	Blank(s)	Blank(s)	61	Blank(s)	Blank(s)	Blank(s)	Blank(s)	115	400	0	0	Blank(s)	Soft Tissue including Heart	Alive or dead of other cause	44	Dead	399495	Hospital inpatient/outpatient or clinic	Married (including common law)	Blank(s)	Blank(s)	Blank(s)
75 years	Other (American Indian/AK Native, Asian/Pacific Islander)	Female	2012	C16.3-Gastric antrum	Moderately differentiated; Grade II	Blank(s)	Blank(s)	Not a paired site	Positive histology	8936/3: Gastrointestinal stromal sarcoma	NA	NA	NA	Blank(s)	Blank(s)	Blank(s)	Blank(s)	T1	N0	M0	II	Blank(s)	Blank(s)	Blank(s)	Blank(s)	Blank(s)	Blank(s)	Blank(s)	Blank(s)	30	No	No	No	No	11	340	0	0	Blank(s)	Alive	Alive or dead of other cause	90	Alive	406198	Hospital inpatient/outpatient or clinic	Married (including common law)	Blank(s)	Blank(s)	Blank(s)
92 years	White	Female	2003	C17.9-Small intestine, NOS	Unknown	Blank(s)	Blank(s)	Not a paired site	Positive histology	8936/3: Gastrointestinal stromal sarcoma	Blank(s)	Blank(s)	Blank(s)	88	Recode scheme not yet available	Recode scheme not yet available	Recode scheme not yet available	Blank(s)	Blank(s)	Blank(s)	Blank(s)	Blank(s)	Blank(s)	Blank(s)	Blank(s)	Blank(s)	Blank(s)	Blank(s)	Blank(s)	20	Blank(s)	Blank(s)	Blank(s)	Blank(s)	Blank(s)	Blank(s)	Blank(s)	Blank(s)	Blank(s)	Cerebrovascular Diseases	Alive or dead of other cause	24	Dead	407009	Hospital inpatient/outpatient or clinic	Widowed	Blank(s)	Blank(s)	Blank(s)
74 years	White	Female	2008	C16.5-Lesser curvature of stomach NOS	Unknown	Blank(s)	Blank(s)	Not a paired site	Positive histology	8936/3: Gastrointestinal stromal sarcoma	NA	NA	NA	Blank(s)	Blank(s)	Blank(s)	Blank(s)	Blank(s)	Blank(s)	Blank(s)	Blank(s)	Blank(s)	Blank(s)	Blank(s)	Blank(s)	Blank(s)	Blank(s)	Blank(s)	Blank(s)	30	Blank(s)	Blank(s)	Blank(s)	Blank(s)	40	200	0	0	Blank(s)	Alive	Alive or dead of other cause	135	Alive	444010	Hospital inpatient/outpatient or clinic	Widowed	Blank(s)	Blank(s)	Blank(s)
69 years	White	Female	2017	C16.9-Stomach, NOS	Unknown	Blank(s)	Blank(s)	Not a paired site	Positive histology	8936/3: Gastrointestinal stromal sarcoma	Blank(s)	Blank(s)	Blank(s)	Blank(s)	Blank(s)	Blank(s)	Blank(s)	Blank(s)	Blank(s)	Blank(s)	Blank(s)	c4	c1	c0	4	Blank(s)	Blank(s)	Blank(s)	Blank(s)	0	No	No	No	No	Blank(s)	Blank(s)	Blank(s)	Blank(s)	120	Alive	Alive or dead of other cause	28	Alive	448780	Hospital inpatient/outpatient or clinic	Single (never married)	Blank(s)	Blank(s)	Blank(s)
63 years	Other (American Indian/AK Native, Asian/Pacific Islander)	Female	2011	C26.9-Gastrointestinal tract, NOS	Unknown	Blank(s)	Blank(s)	Not a paired site	Positive histology	8936/3: Gastrointestinal stromal sarcoma	NA	NA	NA	Blank(s)	Blank(s)	Blank(s)	Blank(s)	NA	NA	NA	NA	Blank(s)	Blank(s)	Blank(s)	Blank(s)	Blank(s)	Blank(s)	Blank(s)	Blank(s)	0	No	No	Yes	No	0	950	0	40	Blank(s)	Miscellaneous Malignant Cancer	Dead (attributable to this cancer dx)	1	Dead	473928	Hospital inpatient/outpatient or clinic	Married (including common law)	Blank(s)	Blank(s)	Blank(s)
68 years	White	Female	2003	C16.2-Body of stomach	Unknown	Blank(s)	Blank(s)	Not a paired site	Positive histology	8936/3: Gastrointestinal stromal sarcoma	Blank(s)	Blank(s)	Blank(s)	88	Recode scheme not yet available	Recode scheme not yet available	Recode scheme not yet available	Blank(s)	Blank(s)	Blank(s)	Blank(s)	Blank(s)	Blank(s)	Blank(s)	Blank(s)	Blank(s)	Blank(s)	Blank(s)	Blank(s)	30	Blank(s)	Blank(s)	Blank(s)	Blank(s)	Blank(s)	Blank(s)	Blank(s)	Blank(s)	Blank(s)	Other Cause of Death	Alive or dead of other cause	19	Dead	492625	Hospital inpatient/outpatient or clinic	Single (never married)	Blank(s)	Blank(s)	Blank(s)
77 years	Other (American Indian/AK Native, Asian/Pacific Islander)	Male	2000	C49.9-Conn, subcutaneous and other soft tissues, NOS	Unknown	Blank(s)	Blank(s)	Not a paired site	Positive histology	8936/3: Gastrointestinal stromal sarcoma	Blank(s)	Blank(s)	Blank(s)	88	Recode scheme not yet available	Recode scheme not yet available	Recode scheme not yet available	Blank(s)	Blank(s)	Blank(s)	Blank(s)	Blank(s)	Blank(s)	Blank(s)	Blank(s)	Blank(s)	Blank(s)	Blank(s)	Blank(s)	30	Blank(s)	Blank(s)	Blank(s)	Blank(s)	Blank(s)	Blank(s)	Blank(s)	Blank(s)	Blank(s)	Stomach	Alive or dead of other cause	73	Dead	507987	Hospital inpatient/outpatient or clinic	Married (including common law)	Blank(s)	Blank(s)	Blank(s)
72 years	Other (American Indian/AK Native, Asian/Pacific Islander)	Male	2003	C17.0-Duodenum	Unknown	Blank(s)	Blank(s)	Not a paired site	Positive histology	8936/3: Gastrointestinal stromal sarcoma	Blank(s)	Blank(s)	Blank(s)	88	Recode scheme not yet available	Recode scheme not yet available	Recode scheme not yet available	Blank(s)	Blank(s)	Blank(s)	Blank(s)	Blank(s)	Blank(s)	Blank(s)	Blank(s)	Blank(s)	Blank(s)	Blank(s)	Blank(s)	60	Blank(s)	Blank(s)	Blank(s)	Blank(s)	Blank(s)	Blank(s)	Blank(s)	Blank(s)	Blank(s)	Other Digestive Organs	Dead (attributable to this cancer dx)	17	Dead	514272	Hospital inpatient/outpatient or clinic	Married (including common law)	Blank(s)	Blank(s)	Blank(s)
71 years	White	Female	2009	C17.2-Ileum	Unknown	Blank(s)	Blank(s)	Not a paired site	Positive histology	8936/3: Gastrointestinal stromal sarcoma	NA	NA	NA	Blank(s)	Blank(s)	Blank(s)	Blank(s)	Blank(s)	Blank(s)	Blank(s)	Blank(s)	Blank(s)	Blank(s)	Blank(s)	Blank(s)	Blank(s)	Blank(s)	Blank(s)	Blank(s)	30	Blank(s)	Blank(s)	Blank(s)	Blank(s)	51	300	0	0	Blank(s)	Alive	Alive or dead of other cause	131	Alive	536948	Hospital inpatient/outpatient or clinic	Married (including common law)	Blank(s)	Blank(s)	Blank(s)
79 years	White	Male	2019	C16.9-Stomach, NOS	Blank(s)	9	H	Not a paired site	Positive histology	8936/3: Gastrointestinal stromal sarcoma	Blank(s)	Blank(s)	Blank(s)	Blank(s)	Blank(s)	Blank(s)	Blank(s)	Blank(s)	Blank(s)	Blank(s)	Blank(s)	Blank(s)	Blank(s)	Blank(s)	Blank(s)	T4	N0	M1	4	30	No	No	No	No	Blank(s)	Blank(s)	Blank(s)	Blank(s)	250	Alive	Alive or dead of other cause	4	Alive	543489	Hospital inpatient/outpatient or clinic	Married (including common law)	700	0	70
72 years	Black	Male	2001	C16.9-Stomach, NOS	Unknown	Blank(s)	Blank(s)	Not a paired site	Positive histology	8936/3: Gastrointestinal stromal sarcoma	Blank(s)	Blank(s)	Blank(s)	88	Recode scheme not yet available	Recode scheme not yet available	Recode scheme not yet available	Blank(s)	Blank(s)	Blank(s)	Blank(s)	Blank(s)	Blank(s)	Blank(s)	Blank(s)	Blank(s)	Blank(s)	Blank(s)	Blank(s)	0	Blank(s)	Blank(s)	Blank(s)	Blank(s)	Blank(s)	Blank(s)	Blank(s)	Blank(s)	Blank(s)	In situ, benign or unknown behavior neoplasm	Dead (attributable to this cancer dx)	1	Dead	563113	Hospital inpatient/outpatient or clinic	Married (including common law)	Blank(s)	Blank(s)	Blank(s)
74 years	White	Female	2003	C16.5-Lesser curvature of stomach NOS	Unknown	Blank(s)	Blank(s)	Not a paired site	Positive histology	8936/3: Gastrointestinal stromal sarcoma	Blank(s)	Blank(s)	Blank(s)	88	Recode scheme not yet available	Recode scheme not yet available	Recode scheme not yet available	Blank(s)	Blank(s)	Blank(s)	Blank(s)	Blank(s)	Blank(s)	Blank(s)	Blank(s)	Blank(s)	Blank(s)	Blank(s)	Blank(s)	32	Blank(s)	Blank(s)	Blank(s)	Blank(s)	Blank(s)	Blank(s)	Blank(s)	Blank(s)	Blank(s)	Stomach	Dead (attributable to this cancer dx)	39	Dead	575233	Hospital inpatient/outpatient or clinic	Widowed	Blank(s)	Blank(s)	Blank(s)
71 years	White	Female	2012	C17.1-Jejunum	Unknown	Blank(s)	Blank(s)	Not a paired site	Positive histology	8936/3: Gastrointestinal stromal sarcoma	NA	NA	NA	Blank(s)	Blank(s)	Blank(s)	Blank(s)	T2	N0	M0	IIIB	Blank(s)	Blank(s)	Blank(s)	Blank(s)	Blank(s)	Blank(s)	Blank(s)	Blank(s)	30	No	No	No	No	31	155	0	0	Blank(s)	Alive	Alive or dead of other cause	87	Alive	582334	Hospital inpatient/outpatient or clinic	Married (including common law)	Blank(s)	Blank(s)	Blank(s)
71 years	White	Female	2009	C17.9-Small intestine, NOS	Unknown	Blank(s)	Blank(s)	Not a paired site	Positive histology	8936/3: Gastrointestinal stromal sarcoma	NA	NA	NA	Blank(s)	Blank(s)	Blank(s)	Blank(s)	Blank(s)	Blank(s)	Blank(s)	Blank(s)	Blank(s)	Blank(s)	Blank(s)	Blank(s)	Blank(s)	Blank(s)	Blank(s)	Blank(s)	50	Blank(s)	Blank(s)	Blank(s)	Blank(s)	50	999	0	40	Blank(s)	Alive	Alive or dead of other cause	124	Alive	591610	Hospital inpatient/outpatient or clinic	Married (including common law)	Blank(s)	Blank(s)	Blank(s)
85 years	White	Male	2011	C16.6-Greater curvature of stomach NOS	Unknown	Blank(s)	Blank(s)	Not a paired site	Positive histology	8936/3: Gastrointestinal stromal sarcoma	NA	NA	NA	Blank(s)	Blank(s)	Blank(s)	Blank(s)	TX	N0	M0	UNK Stage	Blank(s)	Blank(s)	Blank(s)	Blank(s)	Blank(s)	Blank(s)	Blank(s)	Blank(s)	30	No	No	No	No	70	999	0	0	Blank(s)	Lung and Bronchus	Alive or dead of other cause	44	Dead	592602	Hospital inpatient/outpatient or clinic	Married (including common law)	Blank(s)	Blank(s)	Blank(s)
69 years	White	Female	2005	C16.6-Greater curvature of stomach NOS	Unknown	Blank(s)	Blank(s)	Not a paired site	Positive histology	8936/3: Gastrointestinal stromal sarcoma	NA	NA	NA	Blank(s)	Blank(s)	Blank(s)	Blank(s)	Blank(s)	Blank(s)	Blank(s)	Blank(s)	Blank(s)	Blank(s)	Blank(s)	Blank(s)	Blank(s)	Blank(s)	Blank(s)	Blank(s)	30	Blank(s)	Blank(s)	Blank(s)	Blank(s)	55	400	999	0	Blank(s)	Chronic Obstructive Pulmonary Disease and Allied Cond	Alive or dead of other cause	156	Dead	597337	Hospital inpatient/outpatient or clinic	Married (including common law)	Blank(s)	Blank(s)	Blank(s)
77 years	White	Male	2012	C16.6-Greater curvature of stomach NOS	Unknown	Blank(s)	Blank(s)	Not a paired site	Positive histology	8936/3: Gastrointestinal stromal sarcoma	NA	NA	NA	Blank(s)	Blank(s)	Blank(s)	Blank(s)	T4	N0	M0	II	Blank(s)	Blank(s)	Blank(s)	Blank(s)	Blank(s)	Blank(s)	Blank(s)	Blank(s)	32	No	No	No	No	112	450	0	0	Blank(s)	Alive	Alive or dead of other cause	85	Alive	599066	Hospital inpatient/outpatient or clinic	Widowed	Blank(s)	Blank(s)	Blank(s)
71 years	Other (American Indian/AK Native, Asian/Pacific Islander)	Male	2013	C48.0-Retroperitoneum	Moderately differentiated; Grade II	Blank(s)	Blank(s)	Not a paired site	Positive histology	8936/3: Gastrointestinal stromal sarcoma	T2b	N0	M0	Blank(s)	Blank(s)	Blank(s)	Blank(s)	T4	N0	M0	IIIA	Blank(s)	Blank(s)	Blank(s)	Blank(s)	Blank(s)	Blank(s)	Blank(s)	Blank(s)	30	No	No	No	No	170	300	0	0	Blank(s)	Alive	Alive or dead of other cause	76	Alive	603499	Hospital inpatient/outpatient or clinic	Married (including common law)	Blank(s)	Blank(s)	Blank(s)
81 years	White	Male	2016	C16.1-Fundus of stomach	Unknown	Blank(s)	Blank(s)	Not a paired site	Positive exfoliative cytology, no positive histology	8936/3: Gastrointestinal stromal sarcoma	Blank(s)	Blank(s)	Blank(s)	Blank(s)	Blank(s)	Blank(s)	Blank(s)	Blank(s)	Blank(s)	Blank(s)	Blank(s)	c3	c0	c0	99	Blank(s)	Blank(s)	Blank(s)	Blank(s)	0	No	No	No	No	Blank(s)	Blank(s)	Blank(s)	Blank(s)	93	Alive	Alive or dead of other cause	46	Alive	619533	Hospital inpatient/outpatient or clinic	Single (never married)	Blank(s)	Blank(s)	Blank(s)
65 years	Other (American Indian/AK Native, Asian/Pacific Islander)	Male	2002	C16.1-Fundus of stomach	Unknown	Blank(s)	Blank(s)	Not a paired site	Positive histology	8936/3: Gastrointestinal stromal sarcoma	Blank(s)	Blank(s)	Blank(s)	88	Recode scheme not yet available	Recode scheme not yet available	Recode scheme not yet available	Blank(s)	Blank(s)	Blank(s)	Blank(s)	Blank(s)	Blank(s)	Blank(s)	Blank(s)	Blank(s)	Blank(s)	Blank(s)	Blank(s)	20	Blank(s)	Blank(s)	Blank(s)	Blank(s)	Blank(s)	Blank(s)	Blank(s)	Blank(s)	Blank(s)	Lung and Bronchus	Alive or dead of other cause	126	Dead	623328	Hospital inpatient/outpatient or clinic	Married (including common law)	Blank(s)	Blank(s)	Blank(s)
73 years	White	Female	2003	C16.9-Stomach, NOS	Unknown	Blank(s)	Blank(s)	Not a paired site	Positive exfoliative cytology, no positive histology	8936/3: Gastrointestinal stromal sarcoma	Blank(s)	Blank(s)	Blank(s)	88	Recode scheme not yet available	Recode scheme not yet available	Recode scheme not yet available	Blank(s)	Blank(s)	Blank(s)	Blank(s)	Blank(s)	Blank(s)	Blank(s)	Blank(s)	Blank(s)	Blank(s)	Blank(s)	Blank(s)	0	Blank(s)	Blank(s)	Blank(s)	Blank(s)	Blank(s)	Blank(s)	Blank(s)	Blank(s)	Blank(s)	Stomach	Dead (attributable to this cancer dx)	101	Dead	634418	Hospital inpatient/outpatient or clinic	Widowed	Blank(s)	Blank(s)	Blank(s)
74 years	White	Male	2005	C20.9-Rectum, NOS	Unknown	Blank(s)	Blank(s)	Not a paired site	Positive histology	8936/3: Gastrointestinal stromal sarcoma	NA	NA	NA	Blank(s)	Blank(s)	Blank(s)	Blank(s)	Blank(s)	Blank(s)	Blank(s)	Blank(s)	Blank(s)	Blank(s)	Blank(s)	Blank(s)	Blank(s)	Blank(s)	Blank(s)	Blank(s)	20	Blank(s)	Blank(s)	Blank(s)	Blank(s)	40	200	0	0	Blank(s)	Alive	Alive or dead of other cause	172	Alive	640742	Hospital inpatient/outpatient or clinic	Married (including common law)	Blank(s)	Blank(s)	Blank(s)
82 years	Black	Male	2019	C16.9-Stomach, NOS	Blank(s)	9	9	Not a paired site	Positive histology	8936/3: Gastrointestinal stromal sarcoma	Blank(s)	Blank(s)	Blank(s)	Blank(s)	Blank(s)	Blank(s)	Blank(s)	Blank(s)	Blank(s)	Blank(s)	Blank(s)	Blank(s)	Blank(s)	Blank(s)	Blank(s)	T3	N0	M0	99	30	No	No	No	No	Blank(s)	Blank(s)	Blank(s)	Blank(s)	94	Alive	Alive or dead of other cause	8	Alive	653055	Hospital inpatient/outpatient or clinic	Unknown	400	0	0
52 years	White	Female	2006	C17.9-Small intestine, NOS	Unknown	Blank(s)	Blank(s)	Not a paired site	Positive histology	8936/3: Gastrointestinal stromal sarcoma	NA	NA	NA	Blank(s)	Blank(s)	Blank(s)	Blank(s)	Blank(s)	Blank(s)	Blank(s)	Blank(s)	Blank(s)	Blank(s)	Blank(s)	Blank(s)	Blank(s)	Blank(s)	Blank(s)	Blank(s)	60	Blank(s)	Blank(s)	Blank(s)	Blank(s)	30	500	100	50	Blank(s)	Colon excluding Rectum	Dead (attributable to this cancer dx)	74	Dead	655730	Hospital inpatient/outpatient or clinic	Married (including common law)	Blank(s)	Blank(s)	Blank(s)
59 years	White	Male	2005	C17.3-Meckels diverticulum	Unknown	Blank(s)	Blank(s)	Not a paired site	Positive histology	8936/3: Gastrointestinal stromal sarcoma	NA	NA	NA	Blank(s)	Blank(s)	Blank(s)	Blank(s)	Blank(s)	Blank(s)	Blank(s)	Blank(s)	Blank(s)	Blank(s)	Blank(s)	Blank(s)	Blank(s)	Blank(s)	Blank(s)	Blank(s)	30	Blank(s)	Blank(s)	Blank(s)	Blank(s)	85	400	0	0	Blank(s)	Stomach	Alive or dead of other cause	59	Dead	667978	Hospital inpatient/outpatient or clinic	Single (never married)	Blank(s)	Blank(s)	Blank(s)
51 years	Other (American Indian/AK Native, Asian/Pacific Islander)	Female	2012	C20.9-Rectum, NOS	Unknown	Blank(s)	Blank(s)	Not a paired site	Positive histology	8936/3: Gastrointestinal stromal sarcoma	NA	NA	NA	Blank(s)	Blank(s)	Blank(s)	Blank(s)	T1	N0	M0	I	Blank(s)	Blank(s)	Blank(s)	Blank(s)	Blank(s)	Blank(s)	Blank(s)	Blank(s)	27	No	No	No	No	16	170	0	0	Blank(s)	Alive	Alive or dead of other cause	84	Alive	671063	Hospital inpatient/outpatient or clinic	Unknown	Blank(s)	Blank(s)	Blank(s)
55 years	White	Male	2012	C17.1-Jejunum	Unknown	Blank(s)	Blank(s)	Right - origin of primary	Positive histology	8936/3: Gastrointestinal stromal sarcoma	NA	NA	NA	Blank(s)	Blank(s)	Blank(s)	Blank(s)	T2	N0	M0	UNK Stage	Blank(s)	Blank(s)	Blank(s)	Blank(s)	Blank(s)	Blank(s)	Blank(s)	Blank(s)	30	No	No	No	No	25	210	0	0	Blank(s)	Alive	Alive or dead of other cause	90	Alive	673651	Hospital inpatient/outpatient or clinic	Single (never married)	Blank(s)	Blank(s)	Blank(s)
79 years	Black	Male	2008	C16.1-Fundus of stomach	Unknown	Blank(s)	Blank(s)	Not a paired site	Positive histology	8936/3: Gastrointestinal stromal sarcoma	NA	NA	NA	Blank(s)	Blank(s)	Blank(s)	Blank(s)	Blank(s)	Blank(s)	Blank(s)	Blank(s)	Blank(s)	Blank(s)	Blank(s)	Blank(s)	Blank(s)	Blank(s)	Blank(s)	Blank(s)	0	Blank(s)	Blank(s)	Blank(s)	Blank(s)	72	300	999	0	Blank(s)	Other Cause of Death	Alive or dead of other cause	52	Dead	679797	Hospital inpatient/outpatient or clinic	Married (including common law)	Blank(s)	Blank(s)	Blank(s)
84 years	Other (American Indian/AK Native, Asian/Pacific Islander)	Male	2006	C17.2-Ileum	Unknown	Blank(s)	Blank(s)	Not a paired site	Positive histology	8936/3: Gastrointestinal stromal sarcoma	NA	NA	NA	Blank(s)	Blank(s)	Blank(s)	Blank(s)	Blank(s)	Blank(s)	Blank(s)	Blank(s)	Blank(s)	Blank(s)	Blank(s)	Blank(s)	Blank(s)	Blank(s)	Blank(s)	Blank(s)	0	Blank(s)	Blank(s)	Blank(s)	Blank(s)	49	300	0	40	Blank(s)	Prostate	Alive or dead of other cause	47	Dead	679920	Hospital inpatient/outpatient or clinic	Married (including common law)	Blank(s)	Blank(s)	Blank(s)
70 years	White	Male	2004	C17.0-Duodenum	Unknown	Blank(s)	Blank(s)	Not a paired site	Positive histology	8936/3: Gastrointestinal stromal sarcoma	NA	NA	NA	Blank(s)	Blank(s)	Blank(s)	Blank(s)	Blank(s)	Blank(s)	Blank(s)	Blank(s)	Blank(s)	Blank(s)	Blank(s)	Blank(s)	Blank(s)	Blank(s)	Blank(s)	Blank(s)	0	Blank(s)	Blank(s)	Blank(s)	Blank(s)	999	999	0	40	Blank(s)	Other Digestive Organs	Dead (attributable to this cancer dx)	46	Dead	680362	Hospital inpatient/outpatient or clinic	Unknown	Blank(s)	Blank(s)	Blank(s)
77 years	White	Male	2019	C16.9-Stomach, NOS	Blank(s)	L	L	Not a paired site	Positive histology	8936/3: Gastrointestinal stromal sarcoma	Blank(s)	Blank(s)	Blank(s)	Blank(s)	Blank(s)	Blank(s)	Blank(s)	Blank(s)	Blank(s)	Blank(s)	Blank(s)	Blank(s)	Blank(s)	Blank(s)	Blank(s)	T3	N0	M0	1B	30	No	No	No	No	Blank(s)	Blank(s)	Blank(s)	Blank(s)	53	Alive	Alive or dead of other cause	1	Alive	685618	Hospital inpatient/outpatient or clinic	Married (including common law)	100	0	0
61 years	White	Male	2011	C16.6-Greater curvature of stomach NOS	Unknown	Blank(s)	Blank(s)	Not a paired site	Positive histology	8936/3: Gastrointestinal stromal sarcoma	NA	NA	NA	Blank(s)	Blank(s)	Blank(s)	Blank(s)	T3	N0	M0	IB	Blank(s)	Blank(s)	Blank(s)	Blank(s)	Blank(s)	Blank(s)	Blank(s)	Blank(s)	32	No	No	No	No	60	300	0	0	Blank(s)	Alive	Alive or dead of other cause	104	Alive	690478	Hospital inpatient/outpatient or clinic	Single (never married)	Blank(s)	Blank(s)	Blank(s)
87 years	Black	Male	2009	C16.6-Greater curvature of stomach NOS	Unknown	Blank(s)	Blank(s)	Not a paired site	Positive histology	8936/3: Gastrointestinal stromal sarcoma	NA	NA	NA	Blank(s)	Blank(s)	Blank(s)	Blank(s)	Blank(s)	Blank(s)	Blank(s)	Blank(s)	Blank(s)	Blank(s)	Blank(s)	Blank(s)	Blank(s)	Blank(s)	Blank(s)	Blank(s)	0	Blank(s)	Blank(s)	Blank(s)	Blank(s)	44	450	999	40	Blank(s)	Stomach	Dead (attributable to this cancer dx)	15	Dead	692195	Hospital inpatient/outpatient or clinic	Single (never married)	Blank(s)	Blank(s)	Blank(s)
84 years	White	Female	2005	C26.9-Gastrointestinal tract, NOS	Unknown	Blank(s)	Blank(s)	Not a paired site	Positive histology	8936/3: Gastrointestinal stromal sarcoma	NA	NA	NA	Blank(s)	Blank(s)	Blank(s)	Blank(s)	Blank(s)	Blank(s)	Blank(s)	Blank(s)	Blank(s)	Blank(s)	Blank(s)	Blank(s)	Blank(s)	Blank(s)	Blank(s)	Blank(s)	0	Blank(s)	Blank(s)	Blank(s)	Blank(s)	999	999	999	40	Blank(s)	Stomach	Alive or dead of other cause	47	Dead	693202	Hospital inpatient/outpatient or clinic	Widowed	Blank(s)	Blank(s)	Blank(s)
53 years	Other (American Indian/AK Native, Asian/Pacific Islander)	Female	2009	C16.1-Fundus of stomach	Unknown	Blank(s)	Blank(s)	Not a paired site	Positive histology	8936/3: Gastrointestinal stromal sarcoma	NA	NA	NA	Blank(s)	Blank(s)	Blank(s)	Blank(s)	Blank(s)	Blank(s)	Blank(s)	Blank(s)	Blank(s)	Blank(s)	Blank(s)	Blank(s)	Blank(s)	Blank(s)	Blank(s)	Blank(s)	27	Blank(s)	Blank(s)	Blank(s)	Blank(s)	35	300	0	0	Blank(s)	Alive	Alive or dead of other cause	125	Alive	706393	Hospital inpatient/outpatient or clinic	Divorced	Blank(s)	Blank(s)	Blank(s)
77 years	Other (American Indian/AK Native, Asian/Pacific Islander)	Male	2001	C16.2-Body of stomach	Unknown	Blank(s)	Blank(s)	Not a paired site	Positive histology	8936/3: Gastrointestinal stromal sarcoma	Blank(s)	Blank(s)	Blank(s)	88	Recode scheme not yet available	Recode scheme not yet available	Recode scheme not yet available	Blank(s)	Blank(s)	Blank(s)	Blank(s)	Blank(s)	Blank(s)	Blank(s)	Blank(s)	Blank(s)	Blank(s)	Blank(s)	Blank(s)	33	Blank(s)	Blank(s)	Blank(s)	Blank(s)	Blank(s)	Blank(s)	Blank(s)	Blank(s)	Blank(s)	Miscellaneous Malignant Cancer	Dead (attributable to this cancer dx)	18	Dead	720559	Hospital inpatient/outpatient or clinic	Married (including common law)	Blank(s)	Blank(s)	Blank(s)
72 years	White	Male	2008	C16.9-Stomach, NOS	Unknown	Blank(s)	Blank(s)	Not a paired site	Positive histology	8936/3: Gastrointestinal stromal sarcoma	NA	NA	NA	Blank(s)	Blank(s)	Blank(s)	Blank(s)	Blank(s)	Blank(s)	Blank(s)	Blank(s)	Blank(s)	Blank(s)	Blank(s)	Blank(s)	Blank(s)	Blank(s)	Blank(s)	Blank(s)	51	Blank(s)	Blank(s)	Blank(s)	Blank(s)	90	400	0	0	Blank(s)	Alive	Alive or dead of other cause	141	Alive	724489	Hospital inpatient/outpatient or clinic	Married (including common law)	Blank(s)	Blank(s)	Blank(s)
80 years	White	Male	2012	C16.6-Greater curvature of stomach NOS	Unknown	Blank(s)	Blank(s)	Not a paired site	Positive histology	8936/3: Gastrointestinal stromal sarcoma	NA	NA	NA	Blank(s)	Blank(s)	Blank(s)	Blank(s)	T3	N0	M0	IIIA	Blank(s)	Blank(s)	Blank(s)	Blank(s)	Blank(s)	Blank(s)	Blank(s)	Blank(s)	33	No	No	No	No	75	395	0	0	Blank(s)	Soft Tissue including Heart	Alive or dead of other cause	64	Dead	731811	Hospital inpatient/outpatient or clinic	Married (including common law)	Blank(s)	Blank(s)	Blank(s)
64 years	White	Male	2018	C16.0-Cardia, NOS	Blank(s)	9	H	Not a paired site	Positive histology	8936/3: Gastrointestinal stromal sarcoma	Blank(s)	Blank(s)	Blank(s)	Blank(s)	Blank(s)	Blank(s)	Blank(s)	Blank(s)	Blank(s)	Blank(s)	Blank(s)	Blank(s)	Blank(s)	Blank(s)	Blank(s)	T2	N1	M0	4	30	No	No	No	No	Blank(s)	Blank(s)	Blank(s)	Blank(s)	32	Alive	Alive or dead of other cause	15	Alive	732360	Hospital inpatient/outpatient or clinic	Married (including common law)	100	300	0
49 years	Other (American Indian/AK Native, Asian/Pacific Islander)	Male	2011	C16.6-Greater curvature of stomach NOS	Unknown	Blank(s)	Blank(s)	Not a paired site	Positive histology	8936/3: Gastrointestinal stromal sarcoma	NA	NA	NA	Blank(s)	Blank(s)	Blank(s)	Blank(s)	T2	N0	M0	II	Blank(s)	Blank(s)	Blank(s)	Blank(s)	Blank(s)	Blank(s)	Blank(s)	Blank(s)	30	No	No	No	No	30	300	0	0	Blank(s)	Alive	Alive or dead of other cause	106	Alive	743587	Hospital inpatient/outpatient or clinic	Married (including common law)	Blank(s)	Blank(s)	Blank(s)
81 years	Black	Male	2014	C16.9-Stomach, NOS	Unknown	Blank(s)	Blank(s)	Not a paired site	Positive exfoliative cytology, no positive histology	8936/3: Gastrointestinal stromal sarcoma	NA	NA	NA	Blank(s)	Blank(s)	Blank(s)	Blank(s)	T3	N0	M0	UNK Stage	Blank(s)	Blank(s)	Blank(s)	Blank(s)	Blank(s)	Blank(s)	Blank(s)	Blank(s)	0	No	No	No	No	70	300	0	0	Blank(s)	Alive	Alive or dead of other cause	65	Alive	751270	Hospital inpatient/outpatient or clinic	Married (including common law)	Blank(s)	Blank(s)	Blank(s)
63 years	White	Female	2019	C16.6-Greater curvature of stomach NOS	Blank(s)	9	L	Not a paired site	Positive histology	8936/3: Gastrointestinal stromal sarcoma	Blank(s)	Blank(s)	Blank(s)	Blank(s)	Blank(s)	Blank(s)	Blank(s)	Blank(s)	Blank(s)	Blank(s)	Blank(s)	Blank(s)	Blank(s)	Blank(s)	Blank(s)	T2	N0	M1	4	30	No	No	No	No	Blank(s)	Blank(s)	Blank(s)	Blank(s)	30	Alive	Alive or dead of other cause	3	Alive	752669	Hospital inpatient/outpatient or clinic	Married (including common law)	100	0	70
66 years	White	Female	2010	C18.7-Sigmoid colon	Well differentiated; Grade I	Blank(s)	Blank(s)	Not a paired site	Positive histology	8936/3: Gastrointestinal stromal sarcoma	NA	NA	NA	Blank(s)	Blank(s)	Blank(s)	Blank(s)	T1	N0	M0	UNK Stage	Blank(s)	Blank(s)	Blank(s)	Blank(s)	Blank(s)	Blank(s)	Blank(s)	Blank(s)	20	Unknown	Unknown	Unknown	Unknown	11	170	0	99	Blank(s)	Alive	Alive or dead of other cause	117	Alive	771363	Hospital inpatient/outpatient or clinic	Married (including common law)	Blank(s)	Blank(s)	Blank(s)
80 years	White	Female	2000	C16.1-Fundus of stomach	Unknown	Blank(s)	Blank(s)	Not a paired site	Positive histology	8936/3: Gastrointestinal stromal sarcoma	Blank(s)	Blank(s)	Blank(s)	88	Recode scheme not yet available	Recode scheme not yet available	Recode scheme not yet available	Blank(s)	Blank(s)	Blank(s)	Blank(s)	Blank(s)	Blank(s)	Blank(s)	Blank(s)	Blank(s)	Blank(s)	Blank(s)	Blank(s)	0	Blank(s)	Blank(s)	Blank(s)	Blank(s)	Blank(s)	Blank(s)	Blank(s)	Blank(s)	Blank(s)	Stomach	Dead (attributable to this cancer dx)	8	Dead	782416	Hospital inpatient/outpatient or clinic	Married (including common law)	Blank(s)	Blank(s)	Blank(s)
85 years	White	Male	2001	C16.9-Stomach, NOS	Undifferentiated; anaplastic; Grade IV	Blank(s)	Blank(s)	Not a paired site	Positive histology	8936/3: Gastrointestinal stromal sarcoma	Blank(s)	Blank(s)	Blank(s)	88	Recode scheme not yet available	Recode scheme not yet available	Recode scheme not yet available	Blank(s)	Blank(s)	Blank(s)	Blank(s)	Blank(s)	Blank(s)	Blank(s)	Blank(s)	Blank(s)	Blank(s)	Blank(s)	Blank(s)	30	Blank(s)	Blank(s)	Blank(s)	Blank(s)	Blank(s)	Blank(s)	Blank(s)	Blank(s)	Blank(s)	Soft Tissue including Heart	Alive or dead of other cause	15	Dead	782988	Hospital inpatient/outpatient or clinic	Married (including common law)	Blank(s)	Blank(s)	Blank(s)
80 years	White	Male	2000	C16.1-Fundus of stomach	Undifferentiated; anaplastic; Grade IV	Blank(s)	Blank(s)	Not a paired site	Positive histology	8936/3: Gastrointestinal stromal sarcoma	Blank(s)	Blank(s)	Blank(s)	88	Recode scheme not yet available	Recode scheme not yet available	Recode scheme not yet available	Blank(s)	Blank(s)	Blank(s)	Blank(s)	Blank(s)	Blank(s)	Blank(s)	Blank(s)	Blank(s)	Blank(s)	Blank(s)	Blank(s)	30	Blank(s)	Blank(s)	Blank(s)	Blank(s)	Blank(s)	Blank(s)	Blank(s)	Blank(s)	Blank(s)	Cerebrovascular Diseases	Alive or dead of other cause	175	Dead	783476	Hospital inpatient/outpatient or clinic	Divorced	Blank(s)	Blank(s)	Blank(s)
36 years	Black	Male	2002	C17.1-Jejunum	Well differentiated; Grade I	Blank(s)	Blank(s)	Not a paired site	Positive histology	8936/3: Gastrointestinal stromal sarcoma	Blank(s)	Blank(s)	Blank(s)	88	Recode scheme not yet available	Recode scheme not yet available	Recode scheme not yet available	Blank(s)	Blank(s)	Blank(s)	Blank(s)	Blank(s)	Blank(s)	Blank(s)	Blank(s)	Blank(s)	Blank(s)	Blank(s)	Blank(s)	30	Blank(s)	Blank(s)	Blank(s)	Blank(s)	Blank(s)	Blank(s)	Blank(s)	Blank(s)	Blank(s)	In situ, benign or unknown behavior neoplasm	Dead (attributable to this cancer dx)	105	Dead	785315	Hospital inpatient/outpatient or clinic	Single (never married)	Blank(s)	Blank(s)	Blank(s)
70 years	White	Female	2012	C16.1-Fundus of stomach	Unknown	Blank(s)	Blank(s)	Not a paired site	Positive histology	8936/3: Gastrointestinal stromal sarcoma	NA	NA	NA	Blank(s)	Blank(s)	Blank(s)	Blank(s)	T3	N1	M0	IV	Blank(s)	Blank(s)	Blank(s)	Blank(s)	Blank(s)	Blank(s)	Blank(s)	Blank(s)	0	No	No	No	No	55	300	110	0	Blank(s)	Alive	Alive or dead of other cause	84	Alive	786317	Hospital inpatient/outpatient or clinic	Married (including common law)	Blank(s)	Blank(s)	Blank(s)
67 years	Black	Female	2001	C16.2-Body of stomach	Unknown	Blank(s)	Blank(s)	Not a paired site	Positive histology	8936/3: Gastrointestinal stromal sarcoma	Blank(s)	Blank(s)	Blank(s)	88	Recode scheme not yet available	Recode scheme not yet available	Recode scheme not yet available	Blank(s)	Blank(s)	Blank(s)	Blank(s)	Blank(s)	Blank(s)	Blank(s)	Blank(s)	Blank(s)	Blank(s)	Blank(s)	Blank(s)	0	Blank(s)	Blank(s)	Blank(s)	Blank(s)	Blank(s)	Blank(s)	Blank(s)	Blank(s)	Blank(s)	Stomach	Dead (attributable to this cancer dx)	31	Dead	787854	Hospital inpatient/outpatient or clinic	Widowed	Blank(s)	Blank(s)	Blank(s)
65 years	White	Male	2001	C17.2-Ileum	Moderately differentiated; Grade II	Blank(s)	Blank(s)	Not a paired site	Positive histology	8936/3: Gastrointestinal stromal sarcoma	Blank(s)	Blank(s)	Blank(s)	88	Recode scheme not yet available	Recode scheme not yet available	Recode scheme not yet available	Blank(s)	Blank(s)	Blank(s)	Blank(s)	Blank(s)	Blank(s)	Blank(s)	Blank(s)	Blank(s)	Blank(s)	Blank(s)	Blank(s)	30	Blank(s)	Blank(s)	Blank(s)	Blank(s)	Blank(s)	Blank(s)	Blank(s)	Blank(s)	Blank(s)	Alive	Alive or dead of other cause	221	Alive	790234	Hospital inpatient/outpatient or clinic	Married (including common law)	Blank(s)	Blank(s)	Blank(s)
79 years	Other (American Indian/AK Native, Asian/Pacific Islander)	Male	2001	C20.9-Rectum, NOS	Unknown	Blank(s)	Blank(s)	Not a paired site	Positive histology	8936/3: Gastrointestinal stromal sarcoma	Blank(s)	Blank(s)	Blank(s)	98	T2	N0	M0	Blank(s)	Blank(s)	Blank(s)	Blank(s)	Blank(s)	Blank(s)	Blank(s)	Blank(s)	Blank(s)	Blank(s)	Blank(s)	Blank(s)	27	Blank(s)	Blank(s)	Blank(s)	Blank(s)	Blank(s)	Blank(s)	Blank(s)	Blank(s)	Blank(s)	Lung and Bronchus	Alive or dead of other cause	87	Dead	790501	Hospital inpatient/outpatient or clinic	Married (including common law)	Blank(s)	Blank(s)	Blank(s)
60 years	Other (American Indian/AK Native, Asian/Pacific Islander)	Male	2000	C17.1-Jejunum	Unknown	Blank(s)	Blank(s)	Not a paired site	Positive histology	8936/3: Gastrointestinal stromal sarcoma	Blank(s)	Blank(s)	Blank(s)	88	Recode scheme not yet available	Recode scheme not yet available	Recode scheme not yet available	Blank(s)	Blank(s)	Blank(s)	Blank(s)	Blank(s)	Blank(s)	Blank(s)	Blank(s)	Blank(s)	Blank(s)	Blank(s)	Blank(s)	20	Blank(s)	Blank(s)	Blank(s)	Blank(s)	Blank(s)	Blank(s)	Blank(s)	Blank(s)	Blank(s)	Prostate	Alive or dead of other cause	124	Dead	793028	Hospital inpatient/outpatient or clinic	Married (including common law)	Blank(s)	Blank(s)	Blank(s)
33 years	White	Female	2006	C16.9-Stomach, NOS	Unknown	Blank(s)	Blank(s)	Not a paired site	Positive histology	8936/3: Gastrointestinal stromal sarcoma	NA	NA	NA	Blank(s)	Blank(s)	Blank(s)	Blank(s)	Blank(s)	Blank(s)	Blank(s)	Blank(s)	Blank(s)	Blank(s)	Blank(s)	Blank(s)	Blank(s)	Blank(s)	Blank(s)	Blank(s)	30	Blank(s)	Blank(s)	Blank(s)	Blank(s)	7	300	0	0	Blank(s)	Alive	Alive or dead of other cause	157	Alive	794099	Hospital inpatient/outpatient or clinic	Married (including common law)	Blank(s)	Blank(s)	Blank(s)
63 years	Other (American Indian/AK Native, Asian/Pacific Islander)	Female	2000	C16.5-Lesser curvature of stomach NOS	Unknown	Blank(s)	Blank(s)	Not a paired site	Positive histology	8936/3: Gastrointestinal stromal sarcoma	Blank(s)	Blank(s)	Blank(s)	88	Recode scheme not yet available	Recode scheme not yet available	Recode scheme not yet available	Blank(s)	Blank(s)	Blank(s)	Blank(s)	Blank(s)	Blank(s)	Blank(s)	Blank(s)	Blank(s)	Blank(s)	Blank(s)	Blank(s)	20	Blank(s)	Blank(s)	Blank(s)	Blank(s)	Blank(s)	Blank(s)	Blank(s)	Blank(s)	Blank(s)	Alive	Alive or dead of other cause	232	Alive	794597	Hospital inpatient/outpatient or clinic	Married (including common law)	Blank(s)	Blank(s)	Blank(s)
58 years	White	Female	2005	C16.2-Body of stomach	Unknown	Blank(s)	Blank(s)	Not a paired site	Positive exfoliative cytology, no positive histology	8936/3: Gastrointestinal stromal sarcoma	NA	NA	NA	Blank(s)	Blank(s)	Blank(s)	Blank(s)	Blank(s)	Blank(s)	Blank(s)	Blank(s)	Blank(s)	Blank(s)	Blank(s)	Blank(s)	Blank(s)	Blank(s)	Blank(s)	Blank(s)	0	Blank(s)	Blank(s)	Blank(s)	Blank(s)	16	300	0	0	Blank(s)	Alive	Alive or dead of other cause	177	Alive	795279	Hospital inpatient/outpatient or clinic	Married (including common law)	Blank(s)	Blank(s)	Blank(s)
46 years	White	Female	2000	C26.9-Gastrointestinal tract, NOS	Unknown	Blank(s)	Blank(s)	Not a paired site	Positive histology	8936/3: Gastrointestinal stromal sarcoma	Blank(s)	Blank(s)	Blank(s)	88	Recode scheme not yet available	Recode scheme not yet available	Recode scheme not yet available	Blank(s)	Blank(s)	Blank(s)	Blank(s)	Blank(s)	Blank(s)	Blank(s)	Blank(s)	Blank(s)	Blank(s)	Blank(s)	Blank(s)	50	Blank(s)	Blank(s)	Blank(s)	Blank(s)	Blank(s)	Blank(s)	Blank(s)	Blank(s)	Blank(s)	Stomach	Dead (attributable to this cancer dx)	2	Dead	796222	Hospital inpatient/outpatient or clinic	Single (never married)	Blank(s)	Blank(s)	Blank(s)
66 years	White	Male	2007	C16.3-Gastric antrum	Unknown	Blank(s)	Blank(s)	Not a paired site	Positive histology	8936/3: Gastrointestinal stromal sarcoma	NA	NA	NA	Blank(s)	Blank(s)	Blank(s)	Blank(s)	Blank(s)	Blank(s)	Blank(s)	Blank(s)	Blank(s)	Blank(s)	Blank(s)	Blank(s)	Blank(s)	Blank(s)	Blank(s)	Blank(s)	30	Blank(s)	Blank(s)	Blank(s)	Blank(s)	30	300	0	0	Blank(s)	Alive	Alive or dead of other cause	151	Alive	797861	Hospital inpatient/outpatient or clinic	Married (including common law)	Blank(s)	Blank(s)	Blank(s)
79 years	White	Male	2017	C18.6-Descending colon	Unknown	Blank(s)	Blank(s)	Not a paired site	Positive histology	8936/3: Gastrointestinal stromal sarcoma	Blank(s)	Blank(s)	Blank(s)	Blank(s)	Blank(s)	Blank(s)	Blank(s)	Blank(s)	Blank(s)	Blank(s)	Blank(s)	cX	c0	p1	4	Blank(s)	Blank(s)	Blank(s)	Blank(s)	40	No	No	No	No	Blank(s)	Blank(s)	Blank(s)	Blank(s)	999	Soft Tissue including Heart	Alive or dead of other cause	3	Dead	799301	Hospital inpatient/outpatient or clinic	Married (including common law)	Blank(s)	Blank(s)	Blank(s)
65 years	Other (American Indian/AK Native, Asian/Pacific Islander)	Male	2001	C16.2-Body of stomach	Unknown	Blank(s)	Blank(s)	Not a paired site	Positive histology	8936/3: Gastrointestinal stromal sarcoma	Blank(s)	Blank(s)	Blank(s)	88	Recode scheme not yet available	Recode scheme not yet available	Recode scheme not yet available	Blank(s)	Blank(s)	Blank(s)	Blank(s)	Blank(s)	Blank(s)	Blank(s)	Blank(s)	Blank(s)	Blank(s)	Blank(s)	Blank(s)	30	Blank(s)	Blank(s)	Blank(s)	Blank(s)	Blank(s)	Blank(s)	Blank(s)	Blank(s)	Blank(s)	Stomach	Dead (attributable to this cancer dx)	38	Dead	800409	Hospital inpatient/outpatient or clinic	Married (including common law)	Blank(s)	Blank(s)	Blank(s)
58 years	White	Male	2002	C16.9-Stomach, NOS	Unknown	Blank(s)	Blank(s)	Not a paired site	Positive histology	8936/3: Gastrointestinal stromal sarcoma	Blank(s)	Blank(s)	Blank(s)	88	Recode scheme not yet available	Recode scheme not yet available	Recode scheme not yet available	Blank(s)	Blank(s)	Blank(s)	Blank(s)	Blank(s)	Blank(s)	Blank(s)	Blank(s)	Blank(s)	Blank(s)	Blank(s)	Blank(s)	0	Blank(s)	Blank(s)	Blank(s)	Blank(s)	Blank(s)	Blank(s)	Blank(s)	Blank(s)	Blank(s)	Soft Tissue including Heart	Alive or dead of other cause	4	Dead	803455	Hospital inpatient/outpatient or clinic	Married (including common law)	Blank(s)	Blank(s)	Blank(s)
81 years	Black	Male	2015	C16.1-Fundus of stomach	Unknown	Blank(s)	Blank(s)	Not a paired site	Positive exfoliative cytology, no positive histology	8936/3: Gastrointestinal stromal sarcoma	NA	NA	NA	Blank(s)	Blank(s)	Blank(s)	Blank(s)	T2	N0	M0	IA	Blank(s)	Blank(s)	Blank(s)	Blank(s)	Blank(s)	Blank(s)	Blank(s)	Blank(s)	0	No	No	No	No	23	300	0	0	Blank(s)	Alive	Alive or dead of other cause	57	Alive	803640	Hospital inpatient/outpatient or clinic	Married (including common law)	Blank(s)	Blank(s)	Blank(s)
72 years	Black	Male	2013	C16.6-Greater curvature of stomach NOS	Unknown	Blank(s)	Blank(s)	Not a paired site	Positive histology	8936/3: Gastrointestinal stromal sarcoma	NA	NA	NA	Blank(s)	Blank(s)	Blank(s)	Blank(s)	T1	N0	M1	IV	Blank(s)	Blank(s)	Blank(s)	Blank(s)	Blank(s)	Blank(s)	Blank(s)	Blank(s)	30	No	No	No	No	18	300	0	50	Blank(s)	Miscellaneous Malignant Cancer	Dead (attributable to this cancer dx)	35	Dead	803882	Hospital inpatient/outpatient or clinic	Married (including common law)	Blank(s)	Blank(s)	Blank(s)
76 years	Other (American Indian/AK Native, Asian/Pacific Islander)	Male	2018	C17.2-Ileum	Blank(s)	9	H	Not a paired site	Positive histology	8936/3: Gastrointestinal stromal sarcoma	Blank(s)	Blank(s)	Blank(s)	Blank(s)	Blank(s)	Blank(s)	Blank(s)	Blank(s)	Blank(s)	Blank(s)	Blank(s)	Blank(s)	Blank(s)	Blank(s)	Blank(s)	T3	N0	M0	3B	30	No	No	No	No	Blank(s)	Blank(s)	Blank(s)	Blank(s)	63	Alive	Alive or dead of other cause	18	Alive	805606	Hospital inpatient/outpatient or clinic	Married (including common law)	100	0	0
77 years	Other (American Indian/AK Native, Asian/Pacific Islander)	Female	2009	C16.6-Greater curvature of stomach NOS	Unknown	Blank(s)	Blank(s)	Not a paired site	Positive histology	8936/3: Gastrointestinal stromal sarcoma	NA	NA	NA	Blank(s)	Blank(s)	Blank(s)	Blank(s)	Blank(s)	Blank(s)	Blank(s)	Blank(s)	Blank(s)	Blank(s)	Blank(s)	Blank(s)	Blank(s)	Blank(s)	Blank(s)	Blank(s)	30	Blank(s)	Blank(s)	Blank(s)	Blank(s)	50	340	0	0	Blank(s)	Alive	Alive or dead of other cause	33	Alive	806807	Hospital inpatient/outpatient or clinic	Widowed	Blank(s)	Blank(s)	Blank(s)
65 years	Black	Female	2000	C18.6-Descending colon	Well differentiated; Grade I	Blank(s)	Blank(s)	Not a paired site	Positive histology	8936/3: Gastrointestinal stromal sarcoma	Blank(s)	Blank(s)	Blank(s)	98	TX	N0	M1	Blank(s)	Blank(s)	Blank(s)	Blank(s)	Blank(s)	Blank(s)	Blank(s)	Blank(s)	Blank(s)	Blank(s)	Blank(s)	Blank(s)	40	Blank(s)	Blank(s)	Blank(s)	Blank(s)	Blank(s)	Blank(s)	Blank(s)	Blank(s)	Blank(s)	Alzheimers (ICD-9 and 10 only)	Alive or dead of other cause	234	Dead	810305	Hospital inpatient/outpatient or clinic	Unknown	Blank(s)	Blank(s)	Blank(s)
86 years	Other (American Indian/AK Native, Asian/Pacific Islander)	Male	2001	C16.0-Cardia, NOS	Unknown	Blank(s)	Blank(s)	Not a paired site	Positive histology	8936/3: Gastrointestinal stromal sarcoma	Blank(s)	Blank(s)	Blank(s)	88	Recode scheme not yet available	Recode scheme not yet available	Recode scheme not yet available	Blank(s)	Blank(s)	Blank(s)	Blank(s)	Blank(s)	Blank(s)	Blank(s)	Blank(s)	Blank(s)	Blank(s)	Blank(s)	Blank(s)	30	Blank(s)	Blank(s)	Blank(s)	Blank(s)	Blank(s)	Blank(s)	Blank(s)	Blank(s)	Blank(s)	Stomach	Dead (attributable to this cancer dx)	46	Dead	811451	Hospital inpatient/outpatient or clinic	Single (never married)	Blank(s)	Blank(s)	Blank(s)
69 years	White	Male	2002	C16.6-Greater curvature of stomach NOS	Unknown	Blank(s)	Blank(s)	Not a paired site	Positive histology	8936/3: Gastrointestinal stromal sarcoma	Blank(s)	Blank(s)	Blank(s)	88	Recode scheme not yet available	Recode scheme not yet available	Recode scheme not yet available	Blank(s)	Blank(s)	Blank(s)	Blank(s)	Blank(s)	Blank(s)	Blank(s)	Blank(s)	Blank(s)	Blank(s)	Blank(s)	Blank(s)	27	Blank(s)	Blank(s)	Blank(s)	Blank(s)	Blank(s)	Blank(s)	Blank(s)	Blank(s)	Blank(s)	Miscellaneous Malignant Cancer	Dead (attributable to this cancer dx)	21	Dead	812637	Hospital inpatient/outpatient or clinic	Single (never married)	Blank(s)	Blank(s)	Blank(s)
79 years	White	Male	2001	C16.3-Gastric antrum	Unknown	Blank(s)	Blank(s)	Not a paired site	Positive histology	8936/3: Gastrointestinal stromal sarcoma	Blank(s)	Blank(s)	Blank(s)	88	Recode scheme not yet available	Recode scheme not yet available	Recode scheme not yet available	Blank(s)	Blank(s)	Blank(s)	Blank(s)	Blank(s)	Blank(s)	Blank(s)	Blank(s)	Blank(s)	Blank(s)	Blank(s)	Blank(s)	27	Blank(s)	Blank(s)	Blank(s)	Blank(s)	Blank(s)	Blank(s)	Blank(s)	Blank(s)	Blank(s)	Diseases of Heart	Alive or dead of other cause	161	Dead	816612	Hospital inpatient/outpatient or clinic	Married (including common law)	Blank(s)	Blank(s)	Blank(s)
42 years	White	Male	2002	C16.9-Stomach, NOS	Unknown	Blank(s)	Blank(s)	Not a paired site	Positive histology	8936/3: Gastrointestinal stromal sarcoma	Blank(s)	Blank(s)	Blank(s)	88	Recode scheme not yet available	Recode scheme not yet available	Recode scheme not yet available	Blank(s)	Blank(s)	Blank(s)	Blank(s)	Blank(s)	Blank(s)	Blank(s)	Blank(s)	Blank(s)	Blank(s)	Blank(s)	Blank(s)	30	Blank(s)	Blank(s)	Blank(s)	Blank(s)	Blank(s)	Blank(s)	Blank(s)	Blank(s)	Blank(s)	Alive	Alive or dead of other cause	210	Alive	816865	Hospital inpatient/outpatient or clinic	Married (including common law)	Blank(s)	Blank(s)	Blank(s)
77 years	Other (American Indian/AK Native, Asian/Pacific Islander)	Female	2002	C17.9-Small intestine, NOS	Unknown	Blank(s)	Blank(s)	Not a paired site	Positive histology	8936/3: Gastrointestinal stromal sarcoma	Blank(s)	Blank(s)	Blank(s)	88	Recode scheme not yet available	Recode scheme not yet available	Recode scheme not yet available	Blank(s)	Blank(s)	Blank(s)	Blank(s)	Blank(s)	Blank(s)	Blank(s)	Blank(s)	Blank(s)	Blank(s)	Blank(s)	Blank(s)	30	Blank(s)	Blank(s)	Blank(s)	Blank(s)	Blank(s)	Blank(s)	Blank(s)	Blank(s)	Blank(s)	Soft Tissue including Heart	Dead (attributable to this cancer dx)	73	Dead	817369	Hospital inpatient/outpatient or clinic	Married (including common law)	Blank(s)	Blank(s)	Blank(s)
82 years	White	Female	2002	C16.9-Stomach, NOS	Unknown	Blank(s)	Blank(s)	Not a paired site	Positive histology	8936/3: Gastrointestinal stromal sarcoma	Blank(s)	Blank(s)	Blank(s)	88	Recode scheme not yet available	Recode scheme not yet available	Recode scheme not yet available	Blank(s)	Blank(s)	Blank(s)	Blank(s)	Blank(s)	Blank(s)	Blank(s)	Blank(s)	Blank(s)	Blank(s)	Blank(s)	Blank(s)	20	Blank(s)	Blank(s)	Blank(s)	Blank(s)	Blank(s)	Blank(s)	Blank(s)	Blank(s)	Blank(s)	Diseases of Heart	Alive or dead of other cause	75	Dead	817680	Hospital inpatient/outpatient or clinic	Widowed	Blank(s)	Blank(s)	Blank(s)
52 years	White	Female	2001	C26.9-Gastrointestinal tract, NOS	Unknown	Blank(s)	Blank(s)	Not a paired site	Positive histology	8936/3: Gastrointestinal stromal sarcoma	Blank(s)	Blank(s)	Blank(s)	88	Recode scheme not yet available	Recode scheme not yet available	Recode scheme not yet available	Blank(s)	Blank(s)	Blank(s)	Blank(s)	Blank(s)	Blank(s)	Blank(s)	Blank(s)	Blank(s)	Blank(s)	Blank(s)	Blank(s)	50	Blank(s)	Blank(s)	Blank(s)	Blank(s)	Blank(s)	Blank(s)	Blank(s)	Blank(s)	Blank(s)	In situ, benign or unknown behavior neoplasm	Dead (attributable to this cancer dx)	24	Dead	823937	Hospital inpatient/outpatient or clinic	Married (including common law)	Blank(s)	Blank(s)	Blank(s)
45 years	White	Male	2002	C16.0-Cardia, NOS	Poorly differentiated; Grade III	Blank(s)	Blank(s)	Not a paired site	Positive histology	8936/3: Gastrointestinal stromal sarcoma	Blank(s)	Blank(s)	Blank(s)	88	Recode scheme not yet available	Recode scheme not yet available	Recode scheme not yet available	Blank(s)	Blank(s)	Blank(s)	Blank(s)	Blank(s)	Blank(s)	Blank(s)	Blank(s)	Blank(s)	Blank(s)	Blank(s)	Blank(s)	0	Blank(s)	Blank(s)	Blank(s)	Blank(s)	Blank(s)	Blank(s)	Blank(s)	Blank(s)	Blank(s)	In situ, benign or unknown behavior neoplasm	Dead (attributable to this cancer dx)	17	Dead	824692	Hospital inpatient/outpatient or clinic	Married (including common law)	Blank(s)	Blank(s)	Blank(s)
59 years	White	Male	2002	C17.1-Jejunum	Moderately differentiated; Grade II	Blank(s)	Blank(s)	Not a paired site	Positive histology	8936/3: Gastrointestinal stromal sarcoma	Blank(s)	Blank(s)	Blank(s)	88	Recode scheme not yet available	Recode scheme not yet available	Recode scheme not yet available	Blank(s)	Blank(s)	Blank(s)	Blank(s)	Blank(s)	Blank(s)	Blank(s)	Blank(s)	Blank(s)	Blank(s)	Blank(s)	Blank(s)	40	Blank(s)	Blank(s)	Blank(s)	Blank(s)	Blank(s)	Blank(s)	Blank(s)	Blank(s)	Blank(s)	Alive	Alive or dead of other cause	212	Alive	824978	Hospital inpatient/outpatient or clinic	Married (including common law)	Blank(s)	Blank(s)	Blank(s)
44 years	Other (American Indian/AK Native, Asian/Pacific Islander)	Male	2001	C16.9-Stomach, NOS	Unknown	Blank(s)	Blank(s)	Not a paired site	Positive histology	8936/3: Gastrointestinal stromal sarcoma	Blank(s)	Blank(s)	Blank(s)	88	Recode scheme not yet available	Recode scheme not yet available	Recode scheme not yet available	Blank(s)	Blank(s)	Blank(s)	Blank(s)	Blank(s)	Blank(s)	Blank(s)	Blank(s)	Blank(s)	Blank(s)	Blank(s)	Blank(s)	30	Blank(s)	Blank(s)	Blank(s)	Blank(s)	Blank(s)	Blank(s)	Blank(s)	Blank(s)	Blank(s)	Alive	Alive or dead of other cause	217	Alive	825476	Hospital inpatient/outpatient or clinic	Married (including common law)	Blank(s)	Blank(s)	Blank(s)
47 years	White	Female	2000	C17.9-Small intestine, NOS	Moderately differentiated; Grade II	Blank(s)	Blank(s)	Not a paired site	Positive histology	8936/3: Gastrointestinal stromal sarcoma	Blank(s)	Blank(s)	Blank(s)	88	Recode scheme not yet available	Recode scheme not yet available	Recode scheme not yet available	Blank(s)	Blank(s)	Blank(s)	Blank(s)	Blank(s)	Blank(s)	Blank(s)	Blank(s)	Blank(s)	Blank(s)	Blank(s)	Blank(s)	30	Blank(s)	Blank(s)	Blank(s)	Blank(s)	Blank(s)	Blank(s)	Blank(s)	Blank(s)	Blank(s)	Alive	Alive or dead of other cause	239	Alive	828100	Hospital inpatient/outpatient or clinic	Single (never married)	Blank(s)	Blank(s)	Blank(s)
56 years	White	Female	2001	C17.0-Duodenum	Unknown	Blank(s)	Blank(s)	Not a paired site	Positive histology	8936/3: Gastrointestinal stromal sarcoma	Blank(s)	Blank(s)	Blank(s)	88	Recode scheme not yet available	Recode scheme not yet available	Recode scheme not yet available	Blank(s)	Blank(s)	Blank(s)	Blank(s)	Blank(s)	Blank(s)	Blank(s)	Blank(s)	Blank(s)	Blank(s)	Blank(s)	Blank(s)	60	Blank(s)	Blank(s)	Blank(s)	Blank(s)	Blank(s)	Blank(s)	Blank(s)	Blank(s)	Blank(s)	Ovary	Alive or dead of other cause	63	Dead	828585	Hospital inpatient/outpatient or clinic	Married (including common law)	Blank(s)	Blank(s)	Blank(s)
65 years	White	Female	2002	C16.5-Lesser curvature of stomach NOS	Unknown	Blank(s)	Blank(s)	Not a paired site	Positive histology	8936/3: Gastrointestinal stromal sarcoma	Blank(s)	Blank(s)	Blank(s)	88	Recode scheme not yet available	Recode scheme not yet available	Recode scheme not yet available	Blank(s)	Blank(s)	Blank(s)	Blank(s)	Blank(s)	Blank(s)	Blank(s)	Blank(s)	Blank(s)	Blank(s)	Blank(s)	Blank(s)	30	Blank(s)	Blank(s)	Blank(s)	Blank(s)	Blank(s)	Blank(s)	Blank(s)	Blank(s)	Blank(s)	Alive	Alive or dead of other cause	207	Alive	830003	Hospital inpatient/outpatient or clinic	Widowed	Blank(s)	Blank(s)	Blank(s)
79 years	Black	Female	2001	C16.6-Greater curvature of stomach NOS	Unknown	Blank(s)	Blank(s)	Not a paired site	Positive histology	8936/3: Gastrointestinal stromal sarcoma	Blank(s)	Blank(s)	Blank(s)	88	Recode scheme not yet available	Recode scheme not yet available	Recode scheme not yet available	Blank(s)	Blank(s)	Blank(s)	Blank(s)	Blank(s)	Blank(s)	Blank(s)	Blank(s)	Blank(s)	Blank(s)	Blank(s)	Blank(s)	30	Blank(s)	Blank(s)	Blank(s)	Blank(s)	Blank(s)	Blank(s)	Blank(s)	Blank(s)	Blank(s)	In situ, benign or unknown behavior neoplasm	Dead (attributable to this cancer dx)	85	Dead	830244	Hospital inpatient/outpatient or clinic	Widowed	Blank(s)	Blank(s)	Blank(s)
80 years	White	Female	2017	C16.1-Fundus of stomach	Moderately differentiated; Grade II	Blank(s)	Blank(s)	Not a paired site	Positive histology	8936/3: Gastrointestinal stromal sarcoma	Blank(s)	Blank(s)	Blank(s)	Blank(s)	Blank(s)	Blank(s)	Blank(s)	Blank(s)	Blank(s)	Blank(s)	Blank(s)	p2	c0	c0	1A	Blank(s)	Blank(s)	Blank(s)	Blank(s)	30	No	No	No	No	Blank(s)	Blank(s)	Blank(s)	Blank(s)	36	Alive	Alive or dead of other cause	25	Alive	832342	Hospital inpatient/outpatient or clinic	Widowed	Blank(s)	Blank(s)	Blank(s)
49 years	Black	Male	2000	C16.2-Body of stomach	Unknown	Blank(s)	Blank(s)	Not a paired site	Positive histology	8936/3: Gastrointestinal stromal sarcoma	Blank(s)	Blank(s)	Blank(s)	88	Recode scheme not yet available	Recode scheme not yet available	Recode scheme not yet available	Blank(s)	Blank(s)	Blank(s)	Blank(s)	Blank(s)	Blank(s)	Blank(s)	Blank(s)	Blank(s)	Blank(s)	Blank(s)	Blank(s)	30	Blank(s)	Blank(s)	Blank(s)	Blank(s)	Blank(s)	Blank(s)	Blank(s)	Blank(s)	Blank(s)	Chronic Liver Disease and Cirrhosis	Alive or dead of other cause	177	Dead	834205	Hospital inpatient/outpatient or clinic	Married (including common law)	Blank(s)	Blank(s)	Blank(s)
66 years	Other (American Indian/AK Native, Asian/Pacific Islander)	Male	2002	C16.0-Cardia, NOS	Poorly differentiated; Grade III	Blank(s)	Blank(s)	Not a paired site	Positive histology	8936/3: Gastrointestinal stromal sarcoma	Blank(s)	Blank(s)	Blank(s)	88	Recode scheme not yet available	Recode scheme not yet available	Recode scheme not yet available	Blank(s)	Blank(s)	Blank(s)	Blank(s)	Blank(s)	Blank(s)	Blank(s)	Blank(s)	Blank(s)	Blank(s)	Blank(s)	Blank(s)	40	Blank(s)	Blank(s)	Blank(s)	Blank(s)	Blank(s)	Blank(s)	Blank(s)	Blank(s)	Blank(s)	Miscellaneous Malignant Cancer	Dead (attributable to this cancer dx)	106	Dead	834625	Hospital inpatient/outpatient or clinic	Married (including common law)	Blank(s)	Blank(s)	Blank(s)
80 years	White	Female	2001	C16.8-Overlapping lesion of stomach	Unknown	Blank(s)	Blank(s)	Not a paired site	Positive histology	8936/3: Gastrointestinal stromal sarcoma	Blank(s)	Blank(s)	Blank(s)	88	Recode scheme not yet available	Recode scheme not yet available	Recode scheme not yet available	Blank(s)	Blank(s)	Blank(s)	Blank(s)	Blank(s)	Blank(s)	Blank(s)	Blank(s)	Blank(s)	Blank(s)	Blank(s)	Blank(s)	51	Blank(s)	Blank(s)	Blank(s)	Blank(s)	Blank(s)	Blank(s)	Blank(s)	Blank(s)	Blank(s)	Soft Tissue including Heart	Dead (attributable to this cancer dx)	112	Dead	834869	Hospital inpatient/outpatient or clinic	Single (never married)	Blank(s)	Blank(s)	Blank(s)
51 years	Black	Female	2002	C16.8-Overlapping lesion of stomach	Unknown	Blank(s)	Blank(s)	Not a paired site	Positive histology	8936/3: Gastrointestinal stromal sarcoma	Blank(s)	Blank(s)	Blank(s)	88	Recode scheme not yet available	Recode scheme not yet available	Recode scheme not yet available	Blank(s)	Blank(s)	Blank(s)	Blank(s)	Blank(s)	Blank(s)	Blank(s)	Blank(s)	Blank(s)	Blank(s)	Blank(s)	Blank(s)	61	Blank(s)	Blank(s)	Blank(s)	Blank(s)	Blank(s)	Blank(s)	Blank(s)	Blank(s)	Blank(s)	Other Digestive Organs	Dead (attributable to this cancer dx)	33	Dead	835490	Hospital inpatient/outpatient or clinic	Separated	Blank(s)	Blank(s)	Blank(s)
93 years	Other (American Indian/AK Native, Asian/Pacific Islander)	Female	2002	C16.6-Greater curvature of stomach NOS	Unknown	Blank(s)	Blank(s)	Not a paired site	Positive histology	8936/3: Gastrointestinal stromal sarcoma	Blank(s)	Blank(s)	Blank(s)	88	Recode scheme not yet available	Recode scheme not yet available	Recode scheme not yet available	Blank(s)	Blank(s)	Blank(s)	Blank(s)	Blank(s)	Blank(s)	Blank(s)	Blank(s)	Blank(s)	Blank(s)	Blank(s)	Blank(s)	0	Blank(s)	Blank(s)	Blank(s)	Blank(s)	Blank(s)	Blank(s)	Blank(s)	Blank(s)	Blank(s)	Stomach	Dead (attributable to this cancer dx)	0	Dead	840648	Hospital inpatient/outpatient or clinic	Married (including common law)	Blank(s)	Blank(s)	Blank(s)
32 years	Other (American Indian/AK Native, Asian/Pacific Islander)	Female	2002	C17.1-Jejunum	Unknown	Blank(s)	Blank(s)	Not a paired site	Positive histology	8936/3: Gastrointestinal stromal sarcoma	Blank(s)	Blank(s)	Blank(s)	88	Recode scheme not yet available	Recode scheme not yet available	Recode scheme not yet available	Blank(s)	Blank(s)	Blank(s)	Blank(s)	Blank(s)	Blank(s)	Blank(s)	Blank(s)	Blank(s)	Blank(s)	Blank(s)	Blank(s)	30	Blank(s)	Blank(s)	Blank(s)	Blank(s)	Blank(s)	Blank(s)	Blank(s)	Blank(s)	Blank(s)	Stomach	Dead (attributable to this cancer dx)	159	Dead	842567	Hospital inpatient/outpatient or clinic	Married (including common law)	Blank(s)	Blank(s)	Blank(s)
38 years	Other (American Indian/AK Native, Asian/Pacific Islander)	Female	2001	C16.9-Stomach, NOS	Moderately differentiated; Grade II	Blank(s)	Blank(s)	Not a paired site	Positive histology	8936/3: Gastrointestinal stromal sarcoma	Blank(s)	Blank(s)	Blank(s)	88	Recode scheme not yet available	Recode scheme not yet available	Recode scheme not yet available	Blank(s)	Blank(s)	Blank(s)	Blank(s)	Blank(s)	Blank(s)	Blank(s)	Blank(s)	Blank(s)	Blank(s)	Blank(s)	Blank(s)	0	Blank(s)	Blank(s)	Blank(s)	Blank(s)	Blank(s)	Blank(s)	Blank(s)	Blank(s)	Blank(s)	Peritoneum, Omentum and Mesentery	Dead (attributable to this cancer dx)	181	Dead	843391	Hospital inpatient/outpatient or clinic	Married (including common law)	Blank(s)	Blank(s)	Blank(s)
60 years	White	Male	2001	C17.1-Jejunum	Unknown	Blank(s)	Blank(s)	Not a paired site	Positive histology	8936/3: Gastrointestinal stromal sarcoma	Blank(s)	Blank(s)	Blank(s)	88	Recode scheme not yet available	Recode scheme not yet available	Recode scheme not yet available	Blank(s)	Blank(s)	Blank(s)	Blank(s)	Blank(s)	Blank(s)	Blank(s)	Blank(s)	Blank(s)	Blank(s)	Blank(s)	Blank(s)	30	Blank(s)	Blank(s)	Blank(s)	Blank(s)	Blank(s)	Blank(s)	Blank(s)	Blank(s)	Blank(s)	In situ, benign or unknown behavior neoplasm	Dead (attributable to this cancer dx)	174	Dead	844461	Hospital inpatient/outpatient or clinic	Married (including common law)	Blank(s)	Blank(s)	Blank(s)
58 years	White	Male	2000	C16.1-Fundus of stomach	Unknown	Blank(s)	Blank(s)	Not a paired site	Positive histology	8936/3: Gastrointestinal stromal sarcoma	Blank(s)	Blank(s)	Blank(s)	88	Recode scheme not yet available	Recode scheme not yet available	Recode scheme not yet available	Blank(s)	Blank(s)	Blank(s)	Blank(s)	Blank(s)	Blank(s)	Blank(s)	Blank(s)	Blank(s)	Blank(s)	Blank(s)	Blank(s)	30	Blank(s)	Blank(s)	Blank(s)	Blank(s)	Blank(s)	Blank(s)	Blank(s)	Blank(s)	Blank(s)	Alive	Alive or dead of other cause	229	Alive	845329	Hospital inpatient/outpatient or clinic	Married (including common law)	Blank(s)	Blank(s)	Blank(s)
40 years	White	Male	2001	C17.9-Small intestine, NOS	Unknown	Blank(s)	Blank(s)	Not a paired site	Positive histology	8936/3: Gastrointestinal stromal sarcoma	Blank(s)	Blank(s)	Blank(s)	88	Recode scheme not yet available	Recode scheme not yet available	Recode scheme not yet available	Blank(s)	Blank(s)	Blank(s)	Blank(s)	Blank(s)	Blank(s)	Blank(s)	Blank(s)	Blank(s)	Blank(s)	Blank(s)	Blank(s)	60	Blank(s)	Blank(s)	Blank(s)	Blank(s)	Blank(s)	Blank(s)	Blank(s)	Blank(s)	Blank(s)	Peritoneum, Omentum and Mesentery	Dead (attributable to this cancer dx)	94	Dead	845593	Hospital inpatient/outpatient or clinic	Married (including common law)	Blank(s)	Blank(s)	Blank(s)
40 years	Other (American Indian/AK Native, Asian/Pacific Islander)	Male	2000	C20.9-Rectum, NOS	Unknown	Blank(s)	Blank(s)	Not a paired site	Positive histology	8936/3: Gastrointestinal stromal sarcoma	Blank(s)	Blank(s)	Blank(s)	98	T2	N0	M0	Blank(s)	Blank(s)	Blank(s)	Blank(s)	Blank(s)	Blank(s)	Blank(s)	Blank(s)	Blank(s)	Blank(s)	Blank(s)	Blank(s)	70	Blank(s)	Blank(s)	Blank(s)	Blank(s)	Blank(s)	Blank(s)	Blank(s)	Blank(s)	Blank(s)	Alive	Alive or dead of other cause	239	Alive	846995	Hospital inpatient/outpatient or clinic	Married (including common law)	Blank(s)	Blank(s)	Blank(s)
51 years	Other (American Indian/AK Native, Asian/Pacific Islander)	Female	2001	C16.0-Cardia, NOS	Unknown	Blank(s)	Blank(s)	Not a paired site	Positive histology	8936/3: Gastrointestinal stromal sarcoma	Blank(s)	Blank(s)	Blank(s)	88	Recode scheme not yet available	Recode scheme not yet available	Recode scheme not yet available	Blank(s)	Blank(s)	Blank(s)	Blank(s)	Blank(s)	Blank(s)	Blank(s)	Blank(s)	Blank(s)	Blank(s)	Blank(s)	Blank(s)	33	Blank(s)	Blank(s)	Blank(s)	Blank(s)	Blank(s)	Blank(s)	Blank(s)	Blank(s)	Blank(s)	Alive	Alive or dead of other cause	224	Alive	847410	Hospital inpatient/outpatient or clinic	Married (including common law)	Blank(s)	Blank(s)	Blank(s)
77 years	Other (American Indian/AK Native, Asian/Pacific Islander)	Female	2002	C17.9-Small intestine, NOS	Unknown	Blank(s)	Blank(s)	Not a paired site	Positive histology	8936/3: Gastrointestinal stromal sarcoma	Blank(s)	Blank(s)	Blank(s)	88	Recode scheme not yet available	Recode scheme not yet available	Recode scheme not yet available	Blank(s)	Blank(s)	Blank(s)	Blank(s)	Blank(s)	Blank(s)	Blank(s)	Blank(s)	Blank(s)	Blank(s)	Blank(s)	Blank(s)	0	Blank(s)	Blank(s)	Blank(s)	Blank(s)	Blank(s)	Blank(s)	Blank(s)	Blank(s)	Blank(s)	Soft Tissue including Heart	Dead (attributable to this cancer dx)	80	Dead	849402	Hospital inpatient/outpatient or clinic	Widowed	Blank(s)	Blank(s)	Blank(s)
65 years	Black	Male	2007	C16.9-Stomach, NOS	Unknown	Blank(s)	Blank(s)	Not a paired site	Positive histology	8936/3: Gastrointestinal stromal sarcoma	NA	NA	NA	Blank(s)	Blank(s)	Blank(s)	Blank(s)	Blank(s)	Blank(s)	Blank(s)	Blank(s)	Blank(s)	Blank(s)	Blank(s)	Blank(s)	Blank(s)	Blank(s)	Blank(s)	Blank(s)	0	Blank(s)	Blank(s)	Blank(s)	Blank(s)	999	300	0	0	Blank(s)	Lung and Bronchus	Alive or dead of other cause	110	Dead	849807	Physicians office/private medical practitioner (LMD)	Married (including common law)	Blank(s)	Blank(s)	Blank(s)
69 years	Black	Male	2012	C16.9-Stomach, NOS	Unknown	Blank(s)	Blank(s)	Not a paired site	Positive histology	8936/3: Gastrointestinal stromal sarcoma	NA	NA	NA	Blank(s)	Blank(s)	Blank(s)	Blank(s)	TX	N0	M1	IV	Blank(s)	Blank(s)	Blank(s)	Blank(s)	Blank(s)	Blank(s)	Blank(s)	Blank(s)	61	No	No	Yes	No	66	999	0	40	Blank(s)	Lung and Bronchus	Alive or dead of other cause	56	Dead	849807	Hospital inpatient/outpatient or clinic	Married (including common law)	Blank(s)	Blank(s)	Blank(s)
66 years	White	Male	2009	C20.9-Rectum, NOS	Unknown	Blank(s)	Blank(s)	Not a paired site	Positive histology	8936/3: Gastrointestinal stromal sarcoma	NA	NA	NA	Blank(s)	Blank(s)	Blank(s)	Blank(s)	Blank(s)	Blank(s)	Blank(s)	Blank(s)	Blank(s)	Blank(s)	Blank(s)	Blank(s)	Blank(s)	Blank(s)	Blank(s)	Blank(s)	27	Blank(s)	Blank(s)	Blank(s)	Blank(s)	42	450	0	0	Blank(s)	Miscellaneous Malignant Cancer	Dead (attributable to this cancer dx)	23	Dead	851145	Hospital inpatient/outpatient or clinic	Married (including common law)	Blank(s)	Blank(s)	Blank(s)
76 years	White	Male	2000	C26.9-Gastrointestinal tract, NOS	Unknown	Blank(s)	Blank(s)	Not a paired site	Positive histology	8936/3: Gastrointestinal stromal sarcoma	Blank(s)	Blank(s)	Blank(s)	88	Recode scheme not yet available	Recode scheme not yet available	Recode scheme not yet available	Blank(s)	Blank(s)	Blank(s)	Blank(s)	Blank(s)	Blank(s)	Blank(s)	Blank(s)	Blank(s)	Blank(s)	Blank(s)	Blank(s)	27	Blank(s)	Blank(s)	Blank(s)	Blank(s)	Blank(s)	Blank(s)	Blank(s)	Blank(s)	Blank(s)	In situ, benign or unknown behavior neoplasm	Dead (attributable to this cancer dx)	112	Dead	851846	Hospital inpatient/outpatient or clinic	Married (including common law)	Blank(s)	Blank(s)	Blank(s)
45 years	Other (American Indian/AK Native, Asian/Pacific Islander)	Male	2001	C17.9-Small intestine, NOS	Unknown	Blank(s)	Blank(s)	Not a paired site	Positive histology	8936/3: Gastrointestinal stromal sarcoma	Blank(s)	Blank(s)	Blank(s)	88	Recode scheme not yet available	Recode scheme not yet available	Recode scheme not yet available	Blank(s)	Blank(s)	Blank(s)	Blank(s)	Blank(s)	Blank(s)	Blank(s)	Blank(s)	Blank(s)	Blank(s)	Blank(s)	Blank(s)	0	Blank(s)	Blank(s)	Blank(s)	Blank(s)	Blank(s)	Blank(s)	Blank(s)	Blank(s)	Blank(s)	In situ, benign or unknown behavior neoplasm	Dead (attributable to this cancer dx)	46	Dead	851849	Hospital inpatient/outpatient or clinic	Single (never married)	Blank(s)	Blank(s)	Blank(s)
56 years	Other (American Indian/AK Native, Asian/Pacific Islander)	Male	2000	C17.9-Small intestine, NOS	Unknown	Blank(s)	Blank(s)	Not a paired site	Positive histology	8936/3: Gastrointestinal stromal sarcoma	Blank(s)	Blank(s)	Blank(s)	88	Recode scheme not yet available	Recode scheme not yet available	Recode scheme not yet available	Blank(s)	Blank(s)	Blank(s)	Blank(s)	Blank(s)	Blank(s)	Blank(s)	Blank(s)	Blank(s)	Blank(s)	Blank(s)	Blank(s)	60	Blank(s)	Blank(s)	Blank(s)	Blank(s)	Blank(s)	Blank(s)	Blank(s)	Blank(s)	Blank(s)	Alive	Alive or dead of other cause	239	Alive	854157	Hospital inpatient/outpatient or clinic	Single (never married)	Blank(s)	Blank(s)	Blank(s)
67 years	Other (American Indian/AK Native, Asian/Pacific Islander)	Male	2002	C16.1-Fundus of stomach	Unknown	Blank(s)	Blank(s)	Not a paired site	Positive histology	8936/3: Gastrointestinal stromal sarcoma	Blank(s)	Blank(s)	Blank(s)	88	Recode scheme not yet available	Recode scheme not yet available	Recode scheme not yet available	Blank(s)	Blank(s)	Blank(s)	Blank(s)	Blank(s)	Blank(s)	Blank(s)	Blank(s)	Blank(s)	Blank(s)	Blank(s)	Blank(s)	0	Blank(s)	Blank(s)	Blank(s)	Blank(s)	Blank(s)	Blank(s)	Blank(s)	Blank(s)	Blank(s)	Other Digestive Organs	Dead (attributable to this cancer dx)	18	Dead	854547	Hospital inpatient/outpatient or clinic	Married (including common law)	Blank(s)	Blank(s)	Blank(s)
52 years	White	Male	2002	C16.3-Gastric antrum	Unknown	Blank(s)	Blank(s)	Not a paired site	Positive histology	8936/3: Gastrointestinal stromal sarcoma	Blank(s)	Blank(s)	Blank(s)	88	Recode scheme not yet available	Recode scheme not yet available	Recode scheme not yet available	Blank(s)	Blank(s)	Blank(s)	Blank(s)	Blank(s)	Blank(s)	Blank(s)	Blank(s)	Blank(s)	Blank(s)	Blank(s)	Blank(s)	31	Blank(s)	Blank(s)	Blank(s)	Blank(s)	Blank(s)	Blank(s)	Blank(s)	Blank(s)	Blank(s)	In situ, benign or unknown behavior neoplasm	Dead (attributable to this cancer dx)	21	Dead	854598	Hospital inpatient/outpatient or clinic	Single (never married)	Blank(s)	Blank(s)	Blank(s)
61 years	White	Female	2001	C16.6-Greater curvature of stomach NOS	Unknown	Blank(s)	Blank(s)	Not a paired site	Positive histology	8936/3: Gastrointestinal stromal sarcoma	Blank(s)	Blank(s)	Blank(s)	88	Recode scheme not yet available	Recode scheme not yet available	Recode scheme not yet available	Blank(s)	Blank(s)	Blank(s)	Blank(s)	Blank(s)	Blank(s)	Blank(s)	Blank(s)	Blank(s)	Blank(s)	Blank(s)	Blank(s)	0	Blank(s)	Blank(s)	Blank(s)	Blank(s)	Blank(s)	Blank(s)	Blank(s)	Blank(s)	Blank(s)	Cerebrovascular Diseases	Alive or dead of other cause	0	Dead	855124	Hospital inpatient/outpatient or clinic	Married (including common law)	Blank(s)	Blank(s)	Blank(s)
49 years	Other (American Indian/AK Native, Asian/Pacific Islander)	Female	2000	C16.0-Cardia, NOS	Undifferentiated; anaplastic; Grade IV	Blank(s)	Blank(s)	Not a paired site	Positive histology	8936/3: Gastrointestinal stromal sarcoma	Blank(s)	Blank(s)	Blank(s)	88	Recode scheme not yet available	Recode scheme not yet available	Recode scheme not yet available	Blank(s)	Blank(s)	Blank(s)	Blank(s)	Blank(s)	Blank(s)	Blank(s)	Blank(s)	Blank(s)	Blank(s)	Blank(s)	Blank(s)	20	Blank(s)	Blank(s)	Blank(s)	Blank(s)	Blank(s)	Blank(s)	Blank(s)	Blank(s)	Blank(s)	Alive	Alive or dead of other cause	230	Alive	856883	Hospital inpatient/outpatient or clinic	Married (including common law)	Blank(s)	Blank(s)	Blank(s)
44 years	White	Male	2000	C16.5-Lesser curvature of stomach NOS	Unknown	Blank(s)	Blank(s)	Not a paired site	Positive histology	8936/3: Gastrointestinal stromal sarcoma	Blank(s)	Blank(s)	Blank(s)	88	Recode scheme not yet available	Recode scheme not yet available	Recode scheme not yet available	Blank(s)	Blank(s)	Blank(s)	Blank(s)	Blank(s)	Blank(s)	Blank(s)	Blank(s)	Blank(s)	Blank(s)	Blank(s)	Blank(s)	40	Blank(s)	Blank(s)	Blank(s)	Blank(s)	Blank(s)	Blank(s)	Blank(s)	Blank(s)	Blank(s)	In situ, benign or unknown behavior neoplasm	Dead (attributable to this cancer dx)	154	Dead	856923	Hospital inpatient/outpatient or clinic	Married (including common law)	Blank(s)	Blank(s)	Blank(s)
56 years	Other (American Indian/AK Native, Asian/Pacific Islander)	Female	2000	C18.2-Ascending colon	Undifferentiated; anaplastic; Grade IV	Blank(s)	Blank(s)	Not a paired site	Positive histology	8936/3: Gastrointestinal stromal sarcoma	Blank(s)	Blank(s)	Blank(s)	98	TX	NXr	M1	Blank(s)	Blank(s)	Blank(s)	Blank(s)	Blank(s)	Blank(s)	Blank(s)	Blank(s)	Blank(s)	Blank(s)	Blank(s)	Blank(s)	40	Blank(s)	Blank(s)	Blank(s)	Blank(s)	Blank(s)	Blank(s)	Blank(s)	Blank(s)	Blank(s)	Alive	Alive or dead of other cause	17	Alive	857700	Hospital inpatient/outpatient or clinic	Single (never married)	Blank(s)	Blank(s)	Blank(s)
52 years	Other (American Indian/AK Native, Asian/Pacific Islander)	Female	2001	C17.2-Ileum	Well differentiated; Grade I	Blank(s)	Blank(s)	Not a paired site	Positive histology	8936/3: Gastrointestinal stromal sarcoma	Blank(s)	Blank(s)	Blank(s)	88	Recode scheme not yet available	Recode scheme not yet available	Recode scheme not yet available	Blank(s)	Blank(s)	Blank(s)	Blank(s)	Blank(s)	Blank(s)	Blank(s)	Blank(s)	Blank(s)	Blank(s)	Blank(s)	Blank(s)	40	Blank(s)	Blank(s)	Blank(s)	Blank(s)	Blank(s)	Blank(s)	Blank(s)	Blank(s)	Blank(s)	Alive	Alive or dead of other cause	217	Alive	859689	Hospital inpatient/outpatient or clinic	Married (including common law)	Blank(s)	Blank(s)	Blank(s)
69 years	White	Female	2001	C18.3-Hepatic flexure of colon	Poorly differentiated; Grade III	Blank(s)	Blank(s)	Not a paired site	Positive histology	8936/3: Gastrointestinal stromal sarcoma	Blank(s)	Blank(s)	Blank(s)	98	T4	N0	M0	Blank(s)	Blank(s)	Blank(s)	Blank(s)	Blank(s)	Blank(s)	Blank(s)	Blank(s)	Blank(s)	Blank(s)	Blank(s)	Blank(s)	40	Blank(s)	Blank(s)	Blank(s)	Blank(s)	Blank(s)	Blank(s)	Blank(s)	Blank(s)	Blank(s)	Small Intestine	Dead (attributable to this cancer dx)	23	Dead	859859	Hospital inpatient/outpatient or clinic	Married (including common law)	Blank(s)	Blank(s)	Blank(s)
74 years	Other (American Indian/AK Native, Asian/Pacific Islander)	Male	2011	C16.8-Overlapping lesion of stomach	Undifferentiated; anaplastic; Grade IV	Blank(s)	Blank(s)	Not a paired site	Positive histology	8936/3: Gastrointestinal stromal sarcoma	NA	NA	NA	Blank(s)	Blank(s)	Blank(s)	Blank(s)	TX	N0	M0	UNK Stage	Blank(s)	Blank(s)	Blank(s)	Blank(s)	Blank(s)	Blank(s)	Blank(s)	Blank(s)	40	No	No	No	No	999	999	0	0	Blank(s)	Soft Tissue including Heart	Alive or dead of other cause	2	Dead	860757	Hospital inpatient/outpatient or clinic	Married (including common law)	Blank(s)	Blank(s)	Blank(s)
48 years	Other (American Indian/AK Native, Asian/Pacific Islander)	Female	2001	C17.0-Duodenum	Unknown	Blank(s)	Blank(s)	Not a paired site	Positive histology	8936/3: Gastrointestinal stromal sarcoma	Blank(s)	Blank(s)	Blank(s)	88	Recode scheme not yet available	Recode scheme not yet available	Recode scheme not yet available	Blank(s)	Blank(s)	Blank(s)	Blank(s)	Blank(s)	Blank(s)	Blank(s)	Blank(s)	Blank(s)	Blank(s)	Blank(s)	Blank(s)	30	Blank(s)	Blank(s)	Blank(s)	Blank(s)	Blank(s)	Blank(s)	Blank(s)	Blank(s)	Blank(s)	Alive	Alive or dead of other cause	218	Alive	861081	Hospital inpatient/outpatient or clinic	Married (including common law)	Blank(s)	Blank(s)	Blank(s)
59 years	Other (American Indian/AK Native, Asian/Pacific Islander)	Female	2001	C17.2-Ileum	Unknown	Blank(s)	Blank(s)	Not a paired site	Positive histology	8936/3: Gastrointestinal stromal sarcoma	Blank(s)	Blank(s)	Blank(s)	88	Recode scheme not yet available	Recode scheme not yet available	Recode scheme not yet available	Blank(s)	Blank(s)	Blank(s)	Blank(s)	Blank(s)	Blank(s)	Blank(s)	Blank(s)	Blank(s)	Blank(s)	Blank(s)	Blank(s)	30	Blank(s)	Blank(s)	Blank(s)	Blank(s)	Blank(s)	Blank(s)	Blank(s)	Blank(s)	Blank(s)	Soft Tissue including Heart	Dead (attributable to this cancer dx)	118	Dead	863466	Hospital inpatient/outpatient or clinic	Married (including common law)	Blank(s)	Blank(s)	Blank(s)
78 years	White	Male	2010	C16.6-Greater curvature of stomach NOS	Well differentiated; Grade I	Blank(s)	Blank(s)	Not a paired site	Positive histology	8936/3: Gastrointestinal stromal sarcoma	NA	NA	NA	Blank(s)	Blank(s)	Blank(s)	Blank(s)	T1	N0	M0	IA	Blank(s)	Blank(s)	Blank(s)	Blank(s)	Blank(s)	Blank(s)	Blank(s)	Blank(s)	30	No	No	No	No	14	155	0	0	Blank(s)	Other Cause of Death	Alive or dead of other cause	102	Dead	863547	Hospital inpatient/outpatient or clinic	Married (including common law)	Blank(s)	Blank(s)	Blank(s)
49 years	White	Female	2001	C26.9-Gastrointestinal tract, NOS	Unknown	Blank(s)	Blank(s)	Not a paired site	Positive histology	8936/3: Gastrointestinal stromal sarcoma	Blank(s)	Blank(s)	Blank(s)	88	Recode scheme not yet available	Recode scheme not yet available	Recode scheme not yet available	Blank(s)	Blank(s)	Blank(s)	Blank(s)	Blank(s)	Blank(s)	Blank(s)	Blank(s)	Blank(s)	Blank(s)	Blank(s)	Blank(s)	0	Blank(s)	Blank(s)	Blank(s)	Blank(s)	Blank(s)	Blank(s)	Blank(s)	Blank(s)	Blank(s)	Alive	Alive or dead of other cause	225	Alive	865496	Hospital inpatient/outpatient or clinic	Single (never married)	Blank(s)	Blank(s)	Blank(s)
58 years	White	Female	2002	C18.2-Ascending colon	Unknown	Blank(s)	Blank(s)	Not a paired site	Positive histology	8936/3: Gastrointestinal stromal sarcoma	Blank(s)	Blank(s)	Blank(s)	98	TXa	N0	M0	Blank(s)	Blank(s)	Blank(s)	Blank(s)	Blank(s)	Blank(s)	Blank(s)	Blank(s)	Blank(s)	Blank(s)	Blank(s)	Blank(s)	40	Blank(s)	Blank(s)	Blank(s)	Blank(s)	Blank(s)	Blank(s)	Blank(s)	Blank(s)	Blank(s)	Alive	Alive or dead of other cause	209	Alive	867745	Hospital inpatient/outpatient or clinic	Married (including common law)	Blank(s)	Blank(s)	Blank(s)
72 years	White	Male	2002	C48.1-Specified parts of peritoneum	Undifferentiated; anaplastic; Grade IV	Blank(s)	Blank(s)	Not a paired site	Positive histology	8936/3: Gastrointestinal stromal sarcoma	Blank(s)	Blank(s)	Blank(s)	88	Recode scheme not yet available	Recode scheme not yet available	Recode scheme not yet available	Blank(s)	Blank(s)	Blank(s)	Blank(s)	Blank(s)	Blank(s)	Blank(s)	Blank(s)	Blank(s)	Blank(s)	Blank(s)	Blank(s)	40	Blank(s)	Blank(s)	Blank(s)	Blank(s)	Blank(s)	Blank(s)	Blank(s)	Blank(s)	Blank(s)	Soft Tissue including Heart	Dead (attributable to this cancer dx)	191	Dead	869291	Hospital inpatient/outpatient or clinic	Married (including common law)	Blank(s)	Blank(s)	Blank(s)
59 years	White	Male	2002	C49.4-Conn, subcutaneous, other soft tis: abdomen	Unknown	Blank(s)	Blank(s)	Not a paired site	Positive histology	8936/3: Gastrointestinal stromal sarcoma	Blank(s)	Blank(s)	Blank(s)	88	Recode scheme not yet available	Recode scheme not yet available	Recode scheme not yet available	Blank(s)	Blank(s)	Blank(s)	Blank(s)	Blank(s)	Blank(s)	Blank(s)	Blank(s)	Blank(s)	Blank(s)	Blank(s)	Blank(s)	0	Blank(s)	Blank(s)	Blank(s)	Blank(s)	Blank(s)	Blank(s)	Blank(s)	Blank(s)	Blank(s)	In situ, benign or unknown behavior neoplasm	Dead (attributable to this cancer dx)	2	Dead	870808	Hospital inpatient/outpatient or clinic	Divorced	Blank(s)	Blank(s)	Blank(s)
35 years	Black	Female	2002	C17.1-Jejunum	Unknown	Blank(s)	Blank(s)	Not a paired site	Positive histology	8936/3: Gastrointestinal stromal sarcoma	Blank(s)	Blank(s)	Blank(s)	88	Recode scheme not yet available	Recode scheme not yet available	Recode scheme not yet available	Blank(s)	Blank(s)	Blank(s)	Blank(s)	Blank(s)	Blank(s)	Blank(s)	Blank(s)	Blank(s)	Blank(s)	Blank(s)	Blank(s)	20	Blank(s)	Blank(s)	Blank(s)	Blank(s)	Blank(s)	Blank(s)	Blank(s)	Blank(s)	Blank(s)	Alive	Alive or dead of other cause	38	Alive	871745	Hospital inpatient/outpatient or clinic	Single (never married)	Blank(s)	Blank(s)	Blank(s)
68 years	White	Female	2001	C18.9-Colon, NOS	Unknown	Blank(s)	Blank(s)	Not a paired site	Positive histology	8936/3: Gastrointestinal stromal sarcoma	Blank(s)	Blank(s)	Blank(s)	98	T4	NX	M0	Blank(s)	Blank(s)	Blank(s)	Blank(s)	Blank(s)	Blank(s)	Blank(s)	Blank(s)	Blank(s)	Blank(s)	Blank(s)	Blank(s)	90	Blank(s)	Blank(s)	Blank(s)	Blank(s)	Blank(s)	Blank(s)	Blank(s)	Blank(s)	Blank(s)	Soft Tissue including Heart	Dead (attributable to this cancer dx)	67	Dead	872291	Hospital inpatient/outpatient or clinic	Married (including common law)	Blank(s)	Blank(s)	Blank(s)
58 years	White	Male	2003	C18.0-Cecum	Unknown	Blank(s)	Blank(s)	Not a paired site	Positive histology	8936/3: Gastrointestinal stromal sarcoma	Blank(s)	Blank(s)	Blank(s)	98	T3	N0	M0	Blank(s)	Blank(s)	Blank(s)	Blank(s)	Blank(s)	Blank(s)	Blank(s)	Blank(s)	Blank(s)	Blank(s)	Blank(s)	Blank(s)	40	Blank(s)	Blank(s)	Blank(s)	Blank(s)	Blank(s)	Blank(s)	Blank(s)	Blank(s)	Blank(s)	Soft Tissue including Heart	Dead (attributable to this cancer dx)	5	Dead	873503	Hospital inpatient/outpatient or clinic	Married (including common law)	Blank(s)	Blank(s)	Blank(s)
53 years	White	Female	2002	C17.9-Small intestine, NOS	Unknown	Blank(s)	Blank(s)	Not a paired site	Positive histology	8936/3: Gastrointestinal stromal sarcoma	Blank(s)	Blank(s)	Blank(s)	88	Recode scheme not yet available	Recode scheme not yet available	Recode scheme not yet available	Blank(s)	Blank(s)	Blank(s)	Blank(s)	Blank(s)	Blank(s)	Blank(s)	Blank(s)	Blank(s)	Blank(s)	Blank(s)	Blank(s)	0	Blank(s)	Blank(s)	Blank(s)	Blank(s)	Blank(s)	Blank(s)	Blank(s)	Blank(s)	Blank(s)	In situ, benign or unknown behavior neoplasm	Dead (attributable to this cancer dx)	131	Dead	873551	Hospital inpatient/outpatient or clinic	Divorced	Blank(s)	Blank(s)	Blank(s)
71 years	Black	Male	2010	C18.6-Descending colon	Unknown	Blank(s)	Blank(s)	Not a paired site	Positive histology	8936/3: Gastrointestinal stromal sarcoma	NA	NA	NA	Blank(s)	Blank(s)	Blank(s)	Blank(s)	T2	N0	M0	I	Blank(s)	Blank(s)	Blank(s)	Blank(s)	Blank(s)	Blank(s)	Blank(s)	Blank(s)	30	No	No	No	No	42	400	0	0	Blank(s)	Urinary Bladder	Alive or dead of other cause	10	Dead	874324	Hospital inpatient/outpatient or clinic	Single (never married)	Blank(s)	Blank(s)	Blank(s)
68 years	Other (American Indian/AK Native, Asian/Pacific Islander)	Female	2002	C16.1-Fundus of stomach	Unknown	Blank(s)	Blank(s)	Not a paired site	Positive histology	8936/3: Gastrointestinal stromal sarcoma	Blank(s)	Blank(s)	Blank(s)	88	Recode scheme not yet available	Recode scheme not yet available	Recode scheme not yet available	Blank(s)	Blank(s)	Blank(s)	Blank(s)	Blank(s)	Blank(s)	Blank(s)	Blank(s)	Blank(s)	Blank(s)	Blank(s)	Blank(s)	0	Blank(s)	Blank(s)	Blank(s)	Blank(s)	Blank(s)	Blank(s)	Blank(s)	Blank(s)	Blank(s)	Alive	Alive or dead of other cause	210	Alive	874467	Hospital inpatient/outpatient or clinic	Married (including common law)	Blank(s)	Blank(s)	Blank(s)
63 years	White	Female	2003	C16.2-Body of stomach	Unknown	Blank(s)	Blank(s)	Not a paired site	Positive histology	8936/3: Gastrointestinal stromal sarcoma	Blank(s)	Blank(s)	Blank(s)	88	Recode scheme not yet available	Recode scheme not yet available	Recode scheme not yet available	Blank(s)	Blank(s)	Blank(s)	Blank(s)	Blank(s)	Blank(s)	Blank(s)	Blank(s)	Blank(s)	Blank(s)	Blank(s)	Blank(s)	30	Blank(s)	Blank(s)	Blank(s)	Blank(s)	Blank(s)	Blank(s)	Blank(s)	Blank(s)	Blank(s)	Other Cause of Death	Dead (attributable to this cancer dx)	130	Dead	875151	Hospital inpatient/outpatient or clinic	Divorced	Blank(s)	Blank(s)	Blank(s)
65 years	Black	Female	2002	C16.2-Body of stomach	Unknown	Blank(s)	Blank(s)	Not a paired site	Positive histology	8936/3: Gastrointestinal stromal sarcoma	Blank(s)	Blank(s)	Blank(s)	88	Recode scheme not yet available	Recode scheme not yet available	Recode scheme not yet available	Blank(s)	Blank(s)	Blank(s)	Blank(s)	Blank(s)	Blank(s)	Blank(s)	Blank(s)	Blank(s)	Blank(s)	Blank(s)	Blank(s)	61	Blank(s)	Blank(s)	Blank(s)	Blank(s)	Blank(s)	Blank(s)	Blank(s)	Blank(s)	Blank(s)	Cerebrovascular Diseases	Alive or dead of other cause	186	Dead	875182	Hospital inpatient/outpatient or clinic	Married (including common law)	Blank(s)	Blank(s)	Blank(s)
68 years	Black	Male	2002	C17.0-Duodenum	Unknown	Blank(s)	Blank(s)	Not a paired site	Positive histology	8936/3: Gastrointestinal stromal sarcoma	Blank(s)	Blank(s)	Blank(s)	88	Recode scheme not yet available	Recode scheme not yet available	Recode scheme not yet available	Blank(s)	Blank(s)	Blank(s)	Blank(s)	Blank(s)	Blank(s)	Blank(s)	Blank(s)	Blank(s)	Blank(s)	Blank(s)	Blank(s)	0	Blank(s)	Blank(s)	Blank(s)	Blank(s)	Blank(s)	Blank(s)	Blank(s)	Blank(s)	Blank(s)	Acute Myeloid Leukemia	Alive or dead of other cause	78	Dead	875712	Hospital inpatient/outpatient or clinic	Married (including common law)	Blank(s)	Blank(s)	Blank(s)
66 years	Other (American Indian/AK Native, Asian/Pacific Islander)	Female	2012	C16.1-Fundus of stomach	Moderately differentiated; Grade II	Blank(s)	Blank(s)	Not a paired site	Positive histology	8936/3: Gastrointestinal stromal sarcoma	NA	NA	NA	Blank(s)	Blank(s)	Blank(s)	Blank(s)	T2	N0	M0	IA	Blank(s)	Blank(s)	Blank(s)	Blank(s)	Blank(s)	Blank(s)	Blank(s)	Blank(s)	30	No	No	No	No	21	165	0	0	Blank(s)	Alive	Alive or dead of other cause	85	Alive	876582	Hospital inpatient/outpatient or clinic	Single (never married)	Blank(s)	Blank(s)	Blank(s)
48 years	White	Female	2003	C19.9-Rectosigmoid junction	Unknown	Blank(s)	Blank(s)	Not a paired site	Positive histology	8936/3: Gastrointestinal stromal sarcoma	Blank(s)	Blank(s)	Blank(s)	98	TXa	NXr	M0	Blank(s)	Blank(s)	Blank(s)	Blank(s)	Blank(s)	Blank(s)	Blank(s)	Blank(s)	Blank(s)	Blank(s)	Blank(s)	Blank(s)	30	Blank(s)	Blank(s)	Blank(s)	Blank(s)	Blank(s)	Blank(s)	Blank(s)	Blank(s)	Blank(s)	Soft Tissue including Heart	Dead (attributable to this cancer dx)	135	Dead	876861	Hospital inpatient/outpatient or clinic	Separated	Blank(s)	Blank(s)	Blank(s)
81 years	Other (American Indian/AK Native, Asian/Pacific Islander)	Male	2002	C16.5-Lesser curvature of stomach NOS	Unknown	Blank(s)	Blank(s)	Not a paired site	Positive histology	8936/3: Gastrointestinal stromal sarcoma	Blank(s)	Blank(s)	Blank(s)	88	Recode scheme not yet available	Recode scheme not yet available	Recode scheme not yet available	Blank(s)	Blank(s)	Blank(s)	Blank(s)	Blank(s)	Blank(s)	Blank(s)	Blank(s)	Blank(s)	Blank(s)	Blank(s)	Blank(s)	20	Blank(s)	Blank(s)	Blank(s)	Blank(s)	Blank(s)	Blank(s)	Blank(s)	Blank(s)	Blank(s)	Soft Tissue including Heart	Dead (attributable to this cancer dx)	100	Dead	877579	Hospital inpatient/outpatient or clinic	Single (never married)	Blank(s)	Blank(s)	Blank(s)
78 years	White	Female	2018	C16.3-Gastric antrum	Blank(s)	9	L	Not a paired site	Positive histology	8936/3: Gastrointestinal stromal sarcoma	Blank(s)	Blank(s)	Blank(s)	Blank(s)	Blank(s)	Blank(s)	Blank(s)	Blank(s)	Blank(s)	Blank(s)	Blank(s)	Blank(s)	Blank(s)	Blank(s)	Blank(s)	T3	N0	M0	1B	31	No	No	No	No	Blank(s)	Blank(s)	Blank(s)	Blank(s)	65	Alive	Alive or dead of other cause	21	Alive	878596	Hospital inpatient/outpatient or clinic	Married (including common law)	100	0	0
88 years	Other (American Indian/AK Native, Asian/Pacific Islander)	Male	2019	C16.1-Fundus of stomach	Blank(s)	9	L	Not a paired site	Positive histology	8936/3: Gastrointestinal stromal sarcoma	Blank(s)	Blank(s)	Blank(s)	Blank(s)	Blank(s)	Blank(s)	Blank(s)	Blank(s)	Blank(s)	Blank(s)	Blank(s)	Blank(s)	Blank(s)	Blank(s)	Blank(s)	T2	N0	M0	1A	30	No	No	No	No	Blank(s)	Blank(s)	Blank(s)	Blank(s)	40	Alive	Alive or dead of other cause	9	Alive	879464	Hospital inpatient/outpatient or clinic	Widowed	100	0	0
83 years	White	Female	2003	C56.9-Ovary	Unknown	Blank(s)	Blank(s)	Left - origin of primary	Positive histology	8936/3: Gastrointestinal stromal sarcoma	Blank(s)	Blank(s)	Blank(s)	39	T3x	N0	M0	Blank(s)	Blank(s)	Blank(s)	Blank(s)	Blank(s)	Blank(s)	Blank(s)	Blank(s)	Blank(s)	Blank(s)	Blank(s)	Blank(s)	61	Blank(s)	Blank(s)	Blank(s)	Blank(s)	Blank(s)	Blank(s)	Blank(s)	Blank(s)	Blank(s)	Stomach	Dead (attributable to this cancer dx)	37	Dead	879930	Hospital inpatient/outpatient or clinic	Widowed	Blank(s)	Blank(s)	Blank(s)
50 years	Black	Female	2003	C16.9-Stomach, NOS	Poorly differentiated; Grade III	Blank(s)	Blank(s)	Not a paired site	Positive histology	8936/3: Gastrointestinal stromal sarcoma	Blank(s)	Blank(s)	Blank(s)	88	Recode scheme not yet available	Recode scheme not yet available	Recode scheme not yet available	Blank(s)	Blank(s)	Blank(s)	Blank(s)	Blank(s)	Blank(s)	Blank(s)	Blank(s)	Blank(s)	Blank(s)	Blank(s)	Blank(s)	0	Blank(s)	Blank(s)	Blank(s)	Blank(s)	Blank(s)	Blank(s)	Blank(s)	Blank(s)	Blank(s)	Other Infectious and Parasitic Diseases including HIV	Alive or dead of other cause	11	Dead	879965	Hospital inpatient/outpatient or clinic	Single (never married)	Blank(s)	Blank(s)	Blank(s)
39 years	Other (American Indian/AK Native, Asian/Pacific Islander)	Female	2003	C16.6-Greater curvature of stomach NOS	Unknown	Blank(s)	Blank(s)	Not a paired site	Positive histology	8936/3: Gastrointestinal stromal sarcoma	Blank(s)	Blank(s)	Blank(s)	88	Recode scheme not yet available	Recode scheme not yet available	Recode scheme not yet available	Blank(s)	Blank(s)	Blank(s)	Blank(s)	Blank(s)	Blank(s)	Blank(s)	Blank(s)	Blank(s)	Blank(s)	Blank(s)	Blank(s)	27	Blank(s)	Blank(s)	Blank(s)	Blank(s)	Blank(s)	Blank(s)	Blank(s)	Blank(s)	Blank(s)	Alive	Alive or dead of other cause	188	Alive	880328	Hospital inpatient/outpatient or clinic	Married (including common law)	Blank(s)	Blank(s)	Blank(s)
82 years	White	Female	2003	C16.6-Greater curvature of stomach NOS	Unknown	Blank(s)	Blank(s)	Not a paired site	Positive histology	8936/3: Gastrointestinal stromal sarcoma	Blank(s)	Blank(s)	Blank(s)	88	Recode scheme not yet available	Recode scheme not yet available	Recode scheme not yet available	Blank(s)	Blank(s)	Blank(s)	Blank(s)	Blank(s)	Blank(s)	Blank(s)	Blank(s)	Blank(s)	Blank(s)	Blank(s)	Blank(s)	30	Blank(s)	Blank(s)	Blank(s)	Blank(s)	Blank(s)	Blank(s)	Blank(s)	Blank(s)	Blank(s)	Diseases of Heart	Alive or dead of other cause	82	Dead	880631	Hospital inpatient/outpatient or clinic	Widowed	Blank(s)	Blank(s)	Blank(s)
63 years	White	Male	2003	C17.9-Small intestine, NOS	Unknown	Blank(s)	Blank(s)	Not a paired site	Positive histology	8936/3: Gastrointestinal stromal sarcoma	Blank(s)	Blank(s)	Blank(s)	88	Recode scheme not yet available	Recode scheme not yet available	Recode scheme not yet available	Blank(s)	Blank(s)	Blank(s)	Blank(s)	Blank(s)	Blank(s)	Blank(s)	Blank(s)	Blank(s)	Blank(s)	Blank(s)	Blank(s)	30	Blank(s)	Blank(s)	Blank(s)	Blank(s)	Blank(s)	Blank(s)	Blank(s)	Blank(s)	Blank(s)	Alive	Alive or dead of other cause	198	Alive	881726	Hospital inpatient/outpatient or clinic	Married (including common law)	Blank(s)	Blank(s)	Blank(s)
65 years	White	Male	2008	C16.9-Stomach, NOS	Unknown	Blank(s)	Blank(s)	Not a paired site	Positive histology	8936/3: Gastrointestinal stromal sarcoma	NA	NA	NA	Blank(s)	Blank(s)	Blank(s)	Blank(s)	Blank(s)	Blank(s)	Blank(s)	Blank(s)	Blank(s)	Blank(s)	Blank(s)	Blank(s)	Blank(s)	Blank(s)	Blank(s)	Blank(s)	62	Blank(s)	Blank(s)	Blank(s)	Blank(s)	98	450	100	0	Blank(s)	Chronic Obstructive Pulmonary Disease and Allied Cond	Alive or dead of other cause	8	Dead	884330	Hospital inpatient/outpatient or clinic	Single (never married)	Blank(s)	Blank(s)	Blank(s)
70 years	White	Female	2003	C15.5-Lower third of esophagus	Undifferentiated; anaplastic; Grade IV	Blank(s)	Blank(s)	Not a paired site	Positive histology	8936/3: Gastrointestinal stromal sarcoma	Blank(s)	Blank(s)	Blank(s)	88	Recode scheme not yet available	Recode scheme not yet available	Recode scheme not yet available	Blank(s)	Blank(s)	Blank(s)	Blank(s)	Blank(s)	Blank(s)	Blank(s)	Blank(s)	Blank(s)	Blank(s)	Blank(s)	Blank(s)	50	Blank(s)	Blank(s)	Blank(s)	Blank(s)	Blank(s)	Blank(s)	Blank(s)	Blank(s)	Blank(s)	Diseases of Heart	Alive or dead of other cause	124	Dead	884341	Hospital inpatient/outpatient or clinic	Widowed	Blank(s)	Blank(s)	Blank(s)
52 years	White	Male	2009	C17.1-Jejunum	Unknown	Blank(s)	Blank(s)	Not a paired site	Positive histology	8936/3: Gastrointestinal stromal sarcoma	NA	NA	NA	Blank(s)	Blank(s)	Blank(s)	Blank(s)	Blank(s)	Blank(s)	Blank(s)	Blank(s)	Blank(s)	Blank(s)	Blank(s)	Blank(s)	Blank(s)	Blank(s)	Blank(s)	Blank(s)	0	Blank(s)	Blank(s)	Blank(s)	Blank(s)	15	500	0	0	Blank(s)	Other Infectious and Parasitic Diseases including HIV	Alive or dead of other cause	Unknown	Dead	885555	Autopsy only	Married (including common law)	Blank(s)	Blank(s)	Blank(s)
61 years	White	Male	2008	C17.1-Jejunum	Unknown	Blank(s)	Blank(s)	Not a paired site	Positive histology	8936/3: Gastrointestinal stromal sarcoma	NA	NA	NA	Blank(s)	Blank(s)	Blank(s)	Blank(s)	Blank(s)	Blank(s)	Blank(s)	Blank(s)	Blank(s)	Blank(s)	Blank(s)	Blank(s)	Blank(s)	Blank(s)	Blank(s)	Blank(s)	0	Blank(s)	Blank(s)	Blank(s)	Blank(s)	999	300	0	0	Blank(s)	Diseases of Heart	Alive or dead of other cause	0	Dead	886121	Hospital inpatient/outpatient or clinic	Single (never married)	Blank(s)	Blank(s)	Blank(s)
39 years	Other (American Indian/AK Native, Asian/Pacific Islander)	Female	2010	C17.9-Small intestine, NOS	Unknown	Blank(s)	Blank(s)	Not a paired site	Positive histology	8936/3: Gastrointestinal stromal sarcoma	NA	NA	NA	Blank(s)	Blank(s)	Blank(s)	Blank(s)	T2	N0	M0	UNK Stage	Blank(s)	Blank(s)	Blank(s)	Blank(s)	Blank(s)	Blank(s)	Blank(s)	Blank(s)	30	No	No	No	No	30	300	0	0	Blank(s)	Alive	Alive or dead of other cause	111	Alive	887056	Hospital inpatient/outpatient or clinic	Married (including common law)	Blank(s)	Blank(s)	Blank(s)
77 years	Other (American Indian/AK Native, Asian/Pacific Islander)	Male	2003	C20.9-Rectum, NOS	Moderately differentiated; Grade II	Blank(s)	Blank(s)	Not a paired site	Positive histology	8936/3: Gastrointestinal stromal sarcoma	Blank(s)	Blank(s)	Blank(s)	98	TX	NX	MX	Blank(s)	Blank(s)	Blank(s)	Blank(s)	Blank(s)	Blank(s)	Blank(s)	Blank(s)	Blank(s)	Blank(s)	Blank(s)	Blank(s)	28	Blank(s)	Blank(s)	Blank(s)	Blank(s)	Blank(s)	Blank(s)	Blank(s)	Blank(s)	Blank(s)	Other Cause of Death	Alive or dead of other cause	150	Dead	888169	Hospital inpatient/outpatient or clinic	Married (including common law)	Blank(s)	Blank(s)	Blank(s)
83 years	White	Female	2015	C16.9-Stomach, NOS	Unknown	Blank(s)	Blank(s)	Not a paired site	Positive exfoliative cytology, no positive histology	8936/3: Gastrointestinal stromal sarcoma	NA	NA	NA	Blank(s)	Blank(s)	Blank(s)	Blank(s)	TX	N0	M0	UNK Stage	Blank(s)	Blank(s)	Blank(s)	Blank(s)	Blank(s)	Blank(s)	Blank(s)	Blank(s)	0	No	No	No	No	999	300	0	0	Blank(s)	Alive	Alive or dead of other cause	53	Alive	892937	Hospital inpatient/outpatient or clinic	Married (including common law)	Blank(s)	Blank(s)	Blank(s)
53 years	White	Female	2003	C17.1-Jejunum	Unknown	Blank(s)	Blank(s)	Not a paired site	Positive histology	8936/3: Gastrointestinal stromal sarcoma	Blank(s)	Blank(s)	Blank(s)	88	Recode scheme not yet available	Recode scheme not yet available	Recode scheme not yet available	Blank(s)	Blank(s)	Blank(s)	Blank(s)	Blank(s)	Blank(s)	Blank(s)	Blank(s)	Blank(s)	Blank(s)	Blank(s)	Blank(s)	30	Blank(s)	Blank(s)	Blank(s)	Blank(s)	Blank(s)	Blank(s)	Blank(s)	Blank(s)	Blank(s)	Other Digestive Organs	Dead (attributable to this cancer dx)	142	Dead	895566	Hospital inpatient/outpatient or clinic	Single (never married)	Blank(s)	Blank(s)	Blank(s)
79 years	White	Male	2003	C16.1-Fundus of stomach	Unknown	Blank(s)	Blank(s)	Not a paired site	Positive histology	8936/3: Gastrointestinal stromal sarcoma	Blank(s)	Blank(s)	Blank(s)	88	Recode scheme not yet available	Recode scheme not yet available	Recode scheme not yet available	Blank(s)	Blank(s)	Blank(s)	Blank(s)	Blank(s)	Blank(s)	Blank(s)	Blank(s)	Blank(s)	Blank(s)	Blank(s)	Blank(s)	0	Blank(s)	Blank(s)	Blank(s)	Blank(s)	Blank(s)	Blank(s)	Blank(s)	Blank(s)	Blank(s)	Diseases of Heart	Alive or dead of other cause	1	Dead	895807	Hospital inpatient/outpatient or clinic	Divorced	Blank(s)	Blank(s)	Blank(s)
86 years	White	Male	2014	C17.1-Jejunum	Undifferentiated; anaplastic; Grade IV	Blank(s)	Blank(s)	Not a paired site	Positive histology	8936/3: Gastrointestinal stromal sarcoma	NA	NA	NA	Blank(s)	Blank(s)	Blank(s)	Blank(s)	T3	N0	M0	II	Blank(s)	Blank(s)	Blank(s)	Blank(s)	Blank(s)	Blank(s)	Blank(s)	Blank(s)	30	No	No	No	No	95	400	0	0	Blank(s)	Pneumonia and Influenza	Alive or dead of other cause	43	Dead	904779	Hospital inpatient/outpatient or clinic	Married (including common law)	Blank(s)	Blank(s)	Blank(s)
42 years	Black	Female	2002	C20.9-Rectum, NOS	Unknown	Blank(s)	Blank(s)	Not a paired site	Positive histology	8936/3: Gastrointestinal stromal sarcoma	Blank(s)	Blank(s)	Blank(s)	98	Tis	NX	M0	Blank(s)	Blank(s)	Blank(s)	Blank(s)	Blank(s)	Blank(s)	Blank(s)	Blank(s)	Blank(s)	Blank(s)	Blank(s)	Blank(s)	40	Blank(s)	Blank(s)	Blank(s)	Blank(s)	Blank(s)	Blank(s)	Blank(s)	Blank(s)	Blank(s)	In situ, benign or unknown behavior neoplasm	Dead (attributable to this cancer dx)	162	Dead	906443	Hospital inpatient/outpatient or clinic	Single (never married)	Blank(s)	Blank(s)	Blank(s)
78 years	White	Female	2001	C18.4-Transverse colon	Unknown	Blank(s)	Blank(s)	Not a paired site	Positive histology	8936/3: Gastrointestinal stromal sarcoma	Blank(s)	Blank(s)	Blank(s)	98	T2	N0	M0	Blank(s)	Blank(s)	Blank(s)	Blank(s)	Blank(s)	Blank(s)	Blank(s)	Blank(s)	Blank(s)	Blank(s)	Blank(s)	Blank(s)	30	Blank(s)	Blank(s)	Blank(s)	Blank(s)	Blank(s)	Blank(s)	Blank(s)	Blank(s)	Blank(s)	Other Digestive Organs	Dead (attributable to this cancer dx)	27	Dead	906764	Hospital inpatient/outpatient or clinic	Married (including common law)	Blank(s)	Blank(s)	Blank(s)
51 years	White	Male	2002	C17.1-Jejunum	Well differentiated; Grade I	Blank(s)	Blank(s)	Not a paired site	Positive histology	8936/3: Gastrointestinal stromal sarcoma	Blank(s)	Blank(s)	Blank(s)	88	Recode scheme not yet available	Recode scheme not yet available	Recode scheme not yet available	Blank(s)	Blank(s)	Blank(s)	Blank(s)	Blank(s)	Blank(s)	Blank(s)	Blank(s)	Blank(s)	Blank(s)	Blank(s)	Blank(s)	60	Blank(s)	Blank(s)	Blank(s)	Blank(s)	Blank(s)	Blank(s)	Blank(s)	Blank(s)	Blank(s)	In situ, benign or unknown behavior neoplasm	Dead (attributable to this cancer dx)	138	Dead	909627	Hospital inpatient/outpatient or clinic	Single (never married)	Blank(s)	Blank(s)	Blank(s)
53 years	White	Female	2004	C17.2-Ileum	Unknown	Blank(s)	Blank(s)	Not a paired site	Positive histology	8936/3: Gastrointestinal stromal sarcoma	NA	NA	NA	Blank(s)	Blank(s)	Blank(s)	Blank(s)	Blank(s)	Blank(s)	Blank(s)	Blank(s)	Blank(s)	Blank(s)	Blank(s)	Blank(s)	Blank(s)	Blank(s)	Blank(s)	Blank(s)	30	Blank(s)	Blank(s)	Blank(s)	Blank(s)	70	400	0	0	Blank(s)	Alive	Alive or dead of other cause	186	Alive	912877	Hospital inpatient/outpatient or clinic	Married (including common law)	Blank(s)	Blank(s)	Blank(s)
63 years	White	Female	2010	C17.1-Jejunum	Undifferentiated; anaplastic; Grade IV	Blank(s)	Blank(s)	Not a paired site	Positive histology	8936/3: Gastrointestinal stromal sarcoma	NA	NA	NA	Blank(s)	Blank(s)	Blank(s)	Blank(s)	T3	N0	M0	II	Blank(s)	Blank(s)	Blank(s)	Blank(s)	Blank(s)	Blank(s)	Blank(s)	Blank(s)	30	No	No	No	No	96	165	0	0	Blank(s)	Alive	Alive or dead of other cause	114	Alive	913284	Hospital inpatient/outpatient or clinic	Married (including common law)	Blank(s)	Blank(s)	Blank(s)
65 years	White	Male	2004	C16.8-Overlapping lesion of stomach	Well differentiated; Grade I	Blank(s)	Blank(s)	Not a paired site	Positive histology	8936/3: Gastrointestinal stromal sarcoma	NA	NA	NA	Blank(s)	Blank(s)	Blank(s)	Blank(s)	Blank(s)	Blank(s)	Blank(s)	Blank(s)	Blank(s)	Blank(s)	Blank(s)	Blank(s)	Blank(s)	Blank(s)	Blank(s)	Blank(s)	32	Blank(s)	Blank(s)	Blank(s)	Blank(s)	70	160	0	0	Blank(s)	Alive	Alive or dead of other cause	182	Alive	913820	Hospital inpatient/outpatient or clinic	Married (including common law)	Blank(s)	Blank(s)	Blank(s)
72 years	White	Female	2003	C17.9-Small intestine, NOS	Unknown	Blank(s)	Blank(s)	Not a paired site	Positive histology	8936/3: Gastrointestinal stromal sarcoma	Blank(s)	Blank(s)	Blank(s)	88	Recode scheme not yet available	Recode scheme not yet available	Recode scheme not yet available	Blank(s)	Blank(s)	Blank(s)	Blank(s)	Blank(s)	Blank(s)	Blank(s)	Blank(s)	Blank(s)	Blank(s)	Blank(s)	Blank(s)	20	Blank(s)	Blank(s)	Blank(s)	Blank(s)	Blank(s)	Blank(s)	Blank(s)	Blank(s)	Blank(s)	Alive	Alive or dead of other cause	200	Alive	916705	Hospital inpatient/outpatient or clinic	Single (never married)	Blank(s)	Blank(s)	Blank(s)
88 years	Other (American Indian/AK Native, Asian/Pacific Islander)	Male	2003	C16.1-Fundus of stomach	Unknown	Blank(s)	Blank(s)	Not a paired site	Positive histology	8936/3: Gastrointestinal stromal sarcoma	Blank(s)	Blank(s)	Blank(s)	88	Recode scheme not yet available	Recode scheme not yet available	Recode scheme not yet available	Blank(s)	Blank(s)	Blank(s)	Blank(s)	Blank(s)	Blank(s)	Blank(s)	Blank(s)	Blank(s)	Blank(s)	Blank(s)	Blank(s)	51	Blank(s)	Blank(s)	Blank(s)	Blank(s)	Blank(s)	Blank(s)	Blank(s)	Blank(s)	Blank(s)	Hypertension without Heart Disease	Alive or dead of other cause	102	Dead	917765	Hospital inpatient/outpatient or clinic	Married (including common law)	Blank(s)	Blank(s)	Blank(s)
81 years	White	Female	2005	C16.9-Stomach, NOS	Moderately differentiated; Grade II	Blank(s)	Blank(s)	Not a paired site	Positive histology	8936/3: Gastrointestinal stromal sarcoma	NA	NA	NA	Blank(s)	Blank(s)	Blank(s)	Blank(s)	Blank(s)	Blank(s)	Blank(s)	Blank(s)	Blank(s)	Blank(s)	Blank(s)	Blank(s)	Blank(s)	Blank(s)	Blank(s)	Blank(s)	20	Blank(s)	Blank(s)	Blank(s)	Blank(s)	85	700	0	0	Blank(s)	Alive	Alive or dead of other cause	156	Alive	918135	Hospital inpatient/outpatient or clinic	Married (including common law)	Blank(s)	Blank(s)	Blank(s)
48 years	White	Male	2003	C16.9-Stomach, NOS	Unknown	Blank(s)	Blank(s)	Not a paired site	Positive histology	8936/3: Gastrointestinal stromal sarcoma	Blank(s)	Blank(s)	Blank(s)	88	Recode scheme not yet available	Recode scheme not yet available	Recode scheme not yet available	Blank(s)	Blank(s)	Blank(s)	Blank(s)	Blank(s)	Blank(s)	Blank(s)	Blank(s)	Blank(s)	Blank(s)	Blank(s)	Blank(s)	0	Blank(s)	Blank(s)	Blank(s)	Blank(s)	Blank(s)	Blank(s)	Blank(s)	Blank(s)	Blank(s)	In situ, benign or unknown behavior neoplasm	Dead (attributable to this cancer dx)	12	Dead	920500	Hospital inpatient/outpatient or clinic	Divorced	Blank(s)	Blank(s)	Blank(s)
58 years	White	Male	2003	C17.0-Duodenum	Moderately differentiated; Grade II	Blank(s)	Blank(s)	Not a paired site	Positive histology	8936/3: Gastrointestinal stromal sarcoma	Blank(s)	Blank(s)	Blank(s)	88	Recode scheme not yet available	Recode scheme not yet available	Recode scheme not yet available	Blank(s)	Blank(s)	Blank(s)	Blank(s)	Blank(s)	Blank(s)	Blank(s)	Blank(s)	Blank(s)	Blank(s)	Blank(s)	Blank(s)	40	Blank(s)	Blank(s)	Blank(s)	Blank(s)	Blank(s)	Blank(s)	Blank(s)	Blank(s)	Blank(s)	Alive	Alive or dead of other cause	200	Alive	921491	Hospital inpatient/outpatient or clinic	Married (including common law)	Blank(s)	Blank(s)	Blank(s)
71 years	Other (American Indian/AK Native, Asian/Pacific Islander)	Female	2003	C16.9-Stomach, NOS	Unknown	Blank(s)	Blank(s)	Not a paired site	Positive histology	8936/3: Gastrointestinal stromal sarcoma	Blank(s)	Blank(s)	Blank(s)	88	Recode scheme not yet available	Recode scheme not yet available	Recode scheme not yet available	Blank(s)	Blank(s)	Blank(s)	Blank(s)	Blank(s)	Blank(s)	Blank(s)	Blank(s)	Blank(s)	Blank(s)	Blank(s)	Blank(s)	42	Blank(s)	Blank(s)	Blank(s)	Blank(s)	Blank(s)	Blank(s)	Blank(s)	Blank(s)	Blank(s)	Stomach	Dead (attributable to this cancer dx)	16	Dead	922197	Hospital inpatient/outpatient or clinic	Married (including common law)	Blank(s)	Blank(s)	Blank(s)
82 years	Other (American Indian/AK Native, Asian/Pacific Islander)	Male	2003	C20.9-Rectum, NOS	Unknown	Blank(s)	Blank(s)	Not a paired site	Positive histology	8936/3: Gastrointestinal stromal sarcoma	Blank(s)	Blank(s)	Blank(s)	98	TX	NX	M1	Blank(s)	Blank(s)	Blank(s)	Blank(s)	Blank(s)	Blank(s)	Blank(s)	Blank(s)	Blank(s)	Blank(s)	Blank(s)	Blank(s)	27	Blank(s)	Blank(s)	Blank(s)	Blank(s)	Blank(s)	Blank(s)	Blank(s)	Blank(s)	Blank(s)	Diseases of Heart	Alive or dead of other cause	37	Dead	924258	Hospital inpatient/outpatient or clinic	Married (including common law)	Blank(s)	Blank(s)	Blank(s)
64 years	Black	Female	2010	C16.5-Lesser curvature of stomach NOS	Unknown	Blank(s)	Blank(s)	Not a paired site	Positive histology	8936/3: Gastrointestinal stromal sarcoma	NA	NA	NA	Blank(s)	Blank(s)	Blank(s)	Blank(s)	T4	N0	M0	IIIB	Blank(s)	Blank(s)	Blank(s)	Blank(s)	Blank(s)	Blank(s)	Blank(s)	Blank(s)	30	No	No	No	No	140	400	0	0	Blank(s)	Alive	Alive or dead of other cause	94	Alive	925298	Hospital inpatient/outpatient or clinic	Single (never married)	Blank(s)	Blank(s)	Blank(s)
47 years	Other (American Indian/AK Native, Asian/Pacific Islander)	Male	2003	C17.0-Duodenum	Unknown	Blank(s)	Blank(s)	Not a paired site	Positive histology	8936/3: Gastrointestinal stromal sarcoma	Blank(s)	Blank(s)	Blank(s)	88	Recode scheme not yet available	Recode scheme not yet available	Recode scheme not yet available	Blank(s)	Blank(s)	Blank(s)	Blank(s)	Blank(s)	Blank(s)	Blank(s)	Blank(s)	Blank(s)	Blank(s)	Blank(s)	Blank(s)	30	Blank(s)	Blank(s)	Blank(s)	Blank(s)	Blank(s)	Blank(s)	Blank(s)	Blank(s)	Blank(s)	Alive	Alive or dead of other cause	203	Alive	926923	Hospital inpatient/outpatient or clinic	Married (including common law)	Blank(s)	Blank(s)	Blank(s)
58 years	White	Female	2003	C16.1-Fundus of stomach	Unknown	Blank(s)	Blank(s)	Not a paired site	Positive histology	8936/3: Gastrointestinal stromal sarcoma	Blank(s)	Blank(s)	Blank(s)	88	Recode scheme not yet available	Recode scheme not yet available	Recode scheme not yet available	Blank(s)	Blank(s)	Blank(s)	Blank(s)	Blank(s)	Blank(s)	Blank(s)	Blank(s)	Blank(s)	Blank(s)	Blank(s)	Blank(s)	42	Blank(s)	Blank(s)	Blank(s)	Blank(s)	Blank(s)	Blank(s)	Blank(s)	Blank(s)	Blank(s)	Alive	Alive or dead of other cause	192	Alive	927213	Hospital inpatient/outpatient or clinic	Single (never married)	Blank(s)	Blank(s)	Blank(s)
57 years	Black	Female	2003	C26.9-Gastrointestinal tract, NOS	Unknown	Blank(s)	Blank(s)	Not a paired site	Positive histology	8936/3: Gastrointestinal stromal sarcoma	Blank(s)	Blank(s)	Blank(s)	88	Recode scheme not yet available	Recode scheme not yet available	Recode scheme not yet available	Blank(s)	Blank(s)	Blank(s)	Blank(s)	Blank(s)	Blank(s)	Blank(s)	Blank(s)	Blank(s)	Blank(s)	Blank(s)	Blank(s)	0	Blank(s)	Blank(s)	Blank(s)	Blank(s)	Blank(s)	Blank(s)	Blank(s)	Blank(s)	Blank(s)	Stomach	Dead (attributable to this cancer dx)	2	Dead	928153	Hospital inpatient/outpatient or clinic	Single (never married)	Blank(s)	Blank(s)	Blank(s)
55 years	Black	Female	2003	C16.9-Stomach, NOS	Unknown	Blank(s)	Blank(s)	Not a paired site	Positive exfoliative cytology, no positive histology	8936/3: Gastrointestinal stromal sarcoma	Blank(s)	Blank(s)	Blank(s)	88	Recode scheme not yet available	Recode scheme not yet available	Recode scheme not yet available	Blank(s)	Blank(s)	Blank(s)	Blank(s)	Blank(s)	Blank(s)	Blank(s)	Blank(s)	Blank(s)	Blank(s)	Blank(s)	Blank(s)	0	Blank(s)	Blank(s)	Blank(s)	Blank(s)	Blank(s)	Blank(s)	Blank(s)	Blank(s)	Blank(s)	Alive	Alive or dead of other cause	198	Alive	930380	Hospital inpatient/outpatient or clinic	Married (including common law)	Blank(s)	Blank(s)	Blank(s)
60 years	Other (American Indian/AK Native, Asian/Pacific Islander)	Female	2004	C17.2-Ileum	Unknown	Blank(s)	Blank(s)	Not a paired site	Positive histology	8936/3: Gastrointestinal stromal sarcoma	NA	NA	NA	Blank(s)	Blank(s)	Blank(s)	Blank(s)	Blank(s)	Blank(s)	Blank(s)	Blank(s)	Blank(s)	Blank(s)	Blank(s)	Blank(s)	Blank(s)	Blank(s)	Blank(s)	Blank(s)	50	Blank(s)	Blank(s)	Blank(s)	Blank(s)	150	670	0	0	Blank(s)	In situ, benign or unknown behavior neoplasm	Dead (attributable to this cancer dx)	104	Dead	930667	Hospital inpatient/outpatient or clinic	Married (including common law)	Blank(s)	Blank(s)	Blank(s)
50 years	White	Male	2003	C26.9-Gastrointestinal tract, NOS	Unknown	Blank(s)	Blank(s)	Not a paired site	Positive histology	8936/3: Gastrointestinal stromal sarcoma	Blank(s)	Blank(s)	Blank(s)	88	Recode scheme not yet available	Recode scheme not yet available	Recode scheme not yet available	Blank(s)	Blank(s)	Blank(s)	Blank(s)	Blank(s)	Blank(s)	Blank(s)	Blank(s)	Blank(s)	Blank(s)	Blank(s)	Blank(s)	0	Blank(s)	Blank(s)	Blank(s)	Blank(s)	Blank(s)	Blank(s)	Blank(s)	Blank(s)	Blank(s)	Soft Tissue including Heart	Dead (attributable to this cancer dx)	71	Dead	934421	Hospital inpatient/outpatient or clinic	Married (including common law)	Blank(s)	Blank(s)	Blank(s)
81 years	Black	Male	2003	C16.1-Fundus of stomach	Unknown	Blank(s)	Blank(s)	Not a paired site	Positive histology	8936/3: Gastrointestinal stromal sarcoma	Blank(s)	Blank(s)	Blank(s)	88	Recode scheme not yet available	Recode scheme not yet available	Recode scheme not yet available	Blank(s)	Blank(s)	Blank(s)	Blank(s)	Blank(s)	Blank(s)	Blank(s)	Blank(s)	Blank(s)	Blank(s)	Blank(s)	Blank(s)	0	Blank(s)	Blank(s)	Blank(s)	Blank(s)	Blank(s)	Blank(s)	Blank(s)	Blank(s)	Blank(s)	Stomach	Dead (attributable to this cancer dx)	21	Dead	941754	Hospital inpatient/outpatient or clinic	Married (including common law)	Blank(s)	Blank(s)	Blank(s)
72 years	White	Female	2004	C16.9-Stomach, NOS	Unknown	Blank(s)	Blank(s)	Not a paired site	Positive histology	8936/3: Gastrointestinal stromal sarcoma	NA	NA	NA	Blank(s)	Blank(s)	Blank(s)	Blank(s)	Blank(s)	Blank(s)	Blank(s)	Blank(s)	Blank(s)	Blank(s)	Blank(s)	Blank(s)	Blank(s)	Blank(s)	Blank(s)	Blank(s)	0	Blank(s)	Blank(s)	Blank(s)	Blank(s)	85	600	999	40	Blank(s)	In situ, benign or unknown behavior neoplasm	Dead (attributable to this cancer dx)	2	Dead	946320	Hospital inpatient/outpatient or clinic	Married (including common law)	Blank(s)	Blank(s)	Blank(s)
72 years	White	Female	2004	C17.0-Duodenum	Unknown	Blank(s)	Blank(s)	Not a paired site	Positive histology	8936/3: Gastrointestinal stromal sarcoma	NA	NA	NA	Blank(s)	Blank(s)	Blank(s)	Blank(s)	Blank(s)	Blank(s)	Blank(s)	Blank(s)	Blank(s)	Blank(s)	Blank(s)	Blank(s)	Blank(s)	Blank(s)	Blank(s)	Blank(s)	0	Blank(s)	Blank(s)	Blank(s)	Blank(s)	40	999	0	40	Blank(s)	Alive	Alive or dead of other cause	189	Alive	949058	Hospital inpatient/outpatient or clinic	Single (never married)	Blank(s)	Blank(s)	Blank(s)
74 years	Other (American Indian/AK Native, Asian/Pacific Islander)	Male	2004	C17.0-Duodenum	Well differentiated; Grade I	Blank(s)	Blank(s)	Not a paired site	Positive histology	8936/3: Gastrointestinal stromal sarcoma	NA	NA	NA	Blank(s)	Blank(s)	Blank(s)	Blank(s)	Blank(s)	Blank(s)	Blank(s)	Blank(s)	Blank(s)	Blank(s)	Blank(s)	Blank(s)	Blank(s)	Blank(s)	Blank(s)	Blank(s)	30	Blank(s)	Blank(s)	Blank(s)	Blank(s)	45	600	0	0	Blank(s)	Other Cause of Death	Alive or dead of other cause	1	Dead	949357	Hospital inpatient/outpatient or clinic	Married (including common law)	Blank(s)	Blank(s)	Blank(s)
94 years	White	Female	2004	C16.9-Stomach, NOS	Unknown	Blank(s)	Blank(s)	Not a paired site	Positive histology	8936/3: Gastrointestinal stromal sarcoma	NA	NA	NA	Blank(s)	Blank(s)	Blank(s)	Blank(s)	Blank(s)	Blank(s)	Blank(s)	Blank(s)	Blank(s)	Blank(s)	Blank(s)	Blank(s)	Blank(s)	Blank(s)	Blank(s)	Blank(s)	0	Blank(s)	Blank(s)	Blank(s)	Blank(s)	999	999	999	40	Blank(s)	Miscellaneous Malignant Cancer	Dead (attributable to this cancer dx)	0	Dead	949569	Hospital inpatient/outpatient or clinic	Widowed	Blank(s)	Blank(s)	Blank(s)
66 years	White	Male	2004	C16.9-Stomach, NOS	Unknown	Blank(s)	Blank(s)	Not a paired site	Positive histology	8936/3: Gastrointestinal stromal sarcoma	NA	NA	NA	Blank(s)	Blank(s)	Blank(s)	Blank(s)	Blank(s)	Blank(s)	Blank(s)	Blank(s)	Blank(s)	Blank(s)	Blank(s)	Blank(s)	Blank(s)	Blank(s)	Blank(s)	Blank(s)	51	Blank(s)	Blank(s)	Blank(s)	Blank(s)	50	100	0	0	Blank(s)	Lung and Bronchus	Alive or dead of other cause	177	Dead	951071	Hospital inpatient/outpatient or clinic	Married (including common law)	Blank(s)	Blank(s)	Blank(s)
67 years	Other (American Indian/AK Native, Asian/Pacific Islander)	Male	2015	C16.0-Cardia, NOS	Moderately differentiated; Grade II	Blank(s)	Blank(s)	Not a paired site	Positive histology	8936/3: Gastrointestinal stromal sarcoma	NA	NA	NA	Blank(s)	Blank(s)	Blank(s)	Blank(s)	T2	N0	M0	IA	Blank(s)	Blank(s)	Blank(s)	Blank(s)	Blank(s)	Blank(s)	Blank(s)	Blank(s)	30	No	No	No	No	32	390	0	0	Blank(s)	Alive	Alive or dead of other cause	58	Alive	951219	Hospital inpatient/outpatient or clinic	Married (including common law)	Blank(s)	Blank(s)	Blank(s)
50 years	White	Female	2004	C17.1-Jejunum	Unknown	Blank(s)	Blank(s)	Not a paired site	Positive histology	8936/3: Gastrointestinal stromal sarcoma	NA	NA	NA	Blank(s)	Blank(s)	Blank(s)	Blank(s)	Blank(s)	Blank(s)	Blank(s)	Blank(s)	Blank(s)	Blank(s)	Blank(s)	Blank(s)	Blank(s)	Blank(s)	Blank(s)	Blank(s)	0	Blank(s)	Blank(s)	Blank(s)	Blank(s)	999	160	0	0	Blank(s)	Other Cause of Death	Dead (attributable to this cancer dx)	Unknown	Dead	951288	Autopsy only	Divorced	Blank(s)	Blank(s)	Blank(s)
55 years	White	Male	2004	C17.0-Duodenum	Unknown	Blank(s)	Blank(s)	Not a paired site	Positive histology	8936/3: Gastrointestinal stromal sarcoma	NA	NA	NA	Blank(s)	Blank(s)	Blank(s)	Blank(s)	Blank(s)	Blank(s)	Blank(s)	Blank(s)	Blank(s)	Blank(s)	Blank(s)	Blank(s)	Blank(s)	Blank(s)	Blank(s)	Blank(s)	60	Blank(s)	Blank(s)	Blank(s)	Blank(s)	350	660	0	0	Blank(s)	In situ, benign or unknown behavior neoplasm	Dead (attributable to this cancer dx)	121	Dead	951289	Hospital inpatient/outpatient or clinic	Single (never married)	Blank(s)	Blank(s)	Blank(s)
57 years	Black	Male	2004	C16.1-Fundus of stomach	Unknown	Blank(s)	Blank(s)	Not a paired site	Positive histology	8936/3: Gastrointestinal stromal sarcoma	NA	NA	NA	Blank(s)	Blank(s)	Blank(s)	Blank(s)	Blank(s)	Blank(s)	Blank(s)	Blank(s)	Blank(s)	Blank(s)	Blank(s)	Blank(s)	Blank(s)	Blank(s)	Blank(s)	Blank(s)	30	Blank(s)	Blank(s)	Blank(s)	Blank(s)	999	160	0	0	Blank(s)	Diabetes Mellitus	Alive or dead of other cause	18	Dead	951359	Hospital inpatient/outpatient or clinic	Divorced	Blank(s)	Blank(s)	Blank(s)
73 years	Other (American Indian/AK Native, Asian/Pacific Islander)	Male	2004	C16.9-Stomach, NOS	Unknown	Blank(s)	Blank(s)	Not a paired site	Positive histology	8936/3: Gastrointestinal stromal sarcoma	NA	NA	NA	Blank(s)	Blank(s)	Blank(s)	Blank(s)	Blank(s)	Blank(s)	Blank(s)	Blank(s)	Blank(s)	Blank(s)	Blank(s)	Blank(s)	Blank(s)	Blank(s)	Blank(s)	Blank(s)	0	Blank(s)	Blank(s)	Blank(s)	Blank(s)	999	999	0	40	Blank(s)	Stomach	Dead (attributable to this cancer dx)	38	Dead	951865	Hospital inpatient/outpatient or clinic	Married (including common law)	Blank(s)	Blank(s)	Blank(s)
80 years	White	Male	2017	C16.1-Fundus of stomach	Well differentiated; Grade I	Blank(s)	Blank(s)	Not a paired site	Positive histology	8936/3: Gastrointestinal stromal sarcoma	Blank(s)	Blank(s)	Blank(s)	Blank(s)	Blank(s)	Blank(s)	Blank(s)	Blank(s)	Blank(s)	Blank(s)	Blank(s)	p2	c0	c0	1A	Blank(s)	Blank(s)	Blank(s)	Blank(s)	33	No	No	No	No	Blank(s)	Blank(s)	Blank(s)	Blank(s)	25	Alive	Alive or dead of other cause	32	Alive	952185	Hospital inpatient/outpatient or clinic	Married (including common law)	Blank(s)	Blank(s)	Blank(s)
49 years	Black	Male	2005	C16.0-Cardia, NOS	Unknown	Blank(s)	Blank(s)	Not a paired site	Positive histology	8936/3: Gastrointestinal stromal sarcoma	NA	NA	NA	Blank(s)	Blank(s)	Blank(s)	Blank(s)	Blank(s)	Blank(s)	Blank(s)	Blank(s)	Blank(s)	Blank(s)	Blank(s)	Blank(s)	Blank(s)	Blank(s)	Blank(s)	Blank(s)	90	Blank(s)	Blank(s)	Blank(s)	Blank(s)	999	999	999	40	Blank(s)	Diseases of Heart	Alive or dead of other cause	53	Dead	953135	Hospital inpatient/outpatient or clinic	Single (never married)	Blank(s)	Blank(s)	Blank(s)
58 years	White	Male	2008	C16.9-Stomach, NOS	Moderately differentiated; Grade II	Blank(s)	Blank(s)	Not a paired site	Positive histology	8936/3: Gastrointestinal stromal sarcoma	NA	NA	NA	Blank(s)	Blank(s)	Blank(s)	Blank(s)	Blank(s)	Blank(s)	Blank(s)	Blank(s)	Blank(s)	Blank(s)	Blank(s)	Blank(s)	Blank(s)	Blank(s)	Blank(s)	Blank(s)	30	Blank(s)	Blank(s)	Blank(s)	Blank(s)	155	300	0	0	Blank(s)	In situ, benign or unknown behavior neoplasm	Dead (attributable to this cancer dx)	6	Dead	953771	Hospital inpatient/outpatient or clinic	Single (never married)	Blank(s)	Blank(s)	Blank(s)
57 years	White	Male	2005	C17.9-Small intestine, NOS	Unknown	Blank(s)	Blank(s)	Not a paired site	Positive histology	8936/3: Gastrointestinal stromal sarcoma	NA	NA	NA	Blank(s)	Blank(s)	Blank(s)	Blank(s)	Blank(s)	Blank(s)	Blank(s)	Blank(s)	Blank(s)	Blank(s)	Blank(s)	Blank(s)	Blank(s)	Blank(s)	Blank(s)	Blank(s)	90	Blank(s)	Blank(s)	Blank(s)	Blank(s)	15	300	0	0	Blank(s)	Alive	Alive or dead of other cause	171	Alive	954633	Hospital inpatient/outpatient or clinic	Married (including common law)	Blank(s)	Blank(s)	Blank(s)
59 years	Other (American Indian/AK Native, Asian/Pacific Islander)	Male	2004	C26.9-Gastrointestinal tract, NOS	Unknown	Blank(s)	Blank(s)	Not a paired site	Positive histology	8936/3: Gastrointestinal stromal sarcoma	NA	NA	NA	Blank(s)	Blank(s)	Blank(s)	Blank(s)	Blank(s)	Blank(s)	Blank(s)	Blank(s)	Blank(s)	Blank(s)	Blank(s)	Blank(s)	Blank(s)	Blank(s)	Blank(s)	Blank(s)	90	Blank(s)	Blank(s)	Blank(s)	Blank(s)	999	999	999	99	Blank(s)	In situ, benign or unknown behavior neoplasm	Dead (attributable to this cancer dx)	38	Dead	955687	Hospital inpatient/outpatient or clinic	Married (including common law)	Blank(s)	Blank(s)	Blank(s)
52 years	White	Female	2004	C16.0-Cardia, NOS	Unknown	Blank(s)	Blank(s)	Not a paired site	Positive histology	8936/3: Gastrointestinal stromal sarcoma	NA	NA	NA	Blank(s)	Blank(s)	Blank(s)	Blank(s)	Blank(s)	Blank(s)	Blank(s)	Blank(s)	Blank(s)	Blank(s)	Blank(s)	Blank(s)	Blank(s)	Blank(s)	Blank(s)	Blank(s)	52	Blank(s)	Blank(s)	Blank(s)	Blank(s)	65	200	0	0	Blank(s)	Breast	Alive or dead of other cause	111	Dead	956665	Hospital inpatient/outpatient or clinic	Married (including common law)	Blank(s)	Blank(s)	Blank(s)
58 years	Black	Female	2004	C16.1-Fundus of stomach	Unknown	Blank(s)	Blank(s)	Not a paired site	Positive histology	8936/3: Gastrointestinal stromal sarcoma	NA	NA	NA	Blank(s)	Blank(s)	Blank(s)	Blank(s)	Blank(s)	Blank(s)	Blank(s)	Blank(s)	Blank(s)	Blank(s)	Blank(s)	Blank(s)	Blank(s)	Blank(s)	Blank(s)	Blank(s)	30	Blank(s)	Blank(s)	Blank(s)	Blank(s)	90	400	0	0	Blank(s)	Stomach	Dead (attributable to this cancer dx)	27	Dead	957517	Hospital inpatient/outpatient or clinic	Married (including common law)	Blank(s)	Blank(s)	Blank(s)
41 years	White	Female	2004	C49.4-Conn, subcutaneous, other soft tis: abdomen	Poorly differentiated; Grade III	Blank(s)	Blank(s)	Not a paired site	Positive histology	8936/3: Gastrointestinal stromal sarcoma	TX	NX	M1	Blank(s)	Blank(s)	Blank(s)	Blank(s)	Blank(s)	Blank(s)	Blank(s)	Blank(s)	Blank(s)	Blank(s)	Blank(s)	Blank(s)	Blank(s)	Blank(s)	Blank(s)	Blank(s)	30	Blank(s)	Blank(s)	Blank(s)	Blank(s)	999	800	999	40	Blank(s)	Alive	Alive or dead of other cause	66	Alive	957978	Hospital inpatient/outpatient or clinic	Married (including common law)	Blank(s)	Blank(s)	Blank(s)
83 years	White	Female	2010	C16.1-Fundus of stomach	Unknown	Blank(s)	Blank(s)	Not a paired site	Positive histology	8936/3: Gastrointestinal stromal sarcoma	NA	NA	NA	Blank(s)	Blank(s)	Blank(s)	Blank(s)	T3	N0	M0	IIIA	Blank(s)	Blank(s)	Blank(s)	Blank(s)	Blank(s)	Blank(s)	Blank(s)	Blank(s)	32	No	No	No	No	75	400	0	0	Blank(s)	Stomach	Dead (attributable to this cancer dx)	48	Dead	959620	Hospital inpatient/outpatient or clinic	Married (including common law)	Blank(s)	Blank(s)	Blank(s)
78 years	Other (American Indian/AK Native, Asian/Pacific Islander)	Male	2004	C17.9-Small intestine, NOS	Unknown	Blank(s)	Blank(s)	Not a paired site	Positive histology	8936/3: Gastrointestinal stromal sarcoma	NA	NA	NA	Blank(s)	Blank(s)	Blank(s)	Blank(s)	Blank(s)	Blank(s)	Blank(s)	Blank(s)	Blank(s)	Blank(s)	Blank(s)	Blank(s)	Blank(s)	Blank(s)	Blank(s)	Blank(s)	40	Blank(s)	Blank(s)	Blank(s)	Blank(s)	40	200	0	0	Blank(s)	Diseases of Heart	Alive or dead of other cause	123	Dead	961316	Hospital inpatient/outpatient or clinic	Married (including common law)	Blank(s)	Blank(s)	Blank(s)
72 years	White	Male	2010	C16.0-Cardia, NOS	Unknown	Blank(s)	Blank(s)	Not a paired site	Positive histology	8936/3: Gastrointestinal stromal sarcoma	NA	NA	NA	Blank(s)	Blank(s)	Blank(s)	Blank(s)	TX	N1	M1	IV	Blank(s)	Blank(s)	Blank(s)	Blank(s)	Blank(s)	Blank(s)	Blank(s)	Blank(s)	0	No	No	Yes	No	999	610	110	40	Blank(s)	Stomach	Dead (attributable to this cancer dx)	30	Dead	962200	Hospital inpatient/outpatient or clinic	Single (never married)	Blank(s)	Blank(s)	Blank(s)
73 years	Other (American Indian/AK Native, Asian/Pacific Islander)	Female	2010	C16.5-Lesser curvature of stomach NOS	Unknown	Blank(s)	Blank(s)	Not a paired site	Positive histology	8936/3: Gastrointestinal stromal sarcoma	NA	NA	NA	Blank(s)	Blank(s)	Blank(s)	Blank(s)	T3	N0	M0	IB	Blank(s)	Blank(s)	Blank(s)	Blank(s)	Blank(s)	Blank(s)	Blank(s)	Blank(s)	30	No	No	No	No	90	300	0	0	Blank(s)	Alive	Alive or dead of other cause	111	Alive	963654	Hospital inpatient/outpatient or clinic	Married (including common law)	Blank(s)	Blank(s)	Blank(s)
70 years	White	Male	2005	C16.0-Cardia, NOS	Moderately differentiated; Grade II	Blank(s)	Blank(s)	Not a paired site	Positive histology	8936/3: Gastrointestinal stromal sarcoma	NA	NA	NA	Blank(s)	Blank(s)	Blank(s)	Blank(s)	Blank(s)	Blank(s)	Blank(s)	Blank(s)	Blank(s)	Blank(s)	Blank(s)	Blank(s)	Blank(s)	Blank(s)	Blank(s)	Blank(s)	51	Blank(s)	Blank(s)	Blank(s)	Blank(s)	8	300	0	0	Blank(s)	Pancreas	Alive or dead of other cause	108	Dead	965097	Hospital inpatient/outpatient or clinic	Married (including common law)	Blank(s)	Blank(s)	Blank(s)
48 years	White	Male	2008	C17.9-Small intestine, NOS	Undifferentiated; anaplastic; Grade IV	Blank(s)	Blank(s)	Not a paired site	Positive histology	8936/3: Gastrointestinal stromal sarcoma	NA	NA	NA	Blank(s)	Blank(s)	Blank(s)	Blank(s)	Blank(s)	Blank(s)	Blank(s)	Blank(s)	Blank(s)	Blank(s)	Blank(s)	Blank(s)	Blank(s)	Blank(s)	Blank(s)	Blank(s)	30	Blank(s)	Blank(s)	Blank(s)	Blank(s)	120	300	0	0	Blank(s)	Miscellaneous Malignant Cancer	Dead (attributable to this cancer dx)	112	Dead	967547	Hospital inpatient/outpatient or clinic	Married (including common law)	Blank(s)	Blank(s)	Blank(s)
47 years	Black	Male	2004	C16.0-Cardia, NOS	Unknown	Blank(s)	Blank(s)	Not a paired site	Positive histology	8936/3: Gastrointestinal stromal sarcoma	NA	NA	NA	Blank(s)	Blank(s)	Blank(s)	Blank(s)	Blank(s)	Blank(s)	Blank(s)	Blank(s)	Blank(s)	Blank(s)	Blank(s)	Blank(s)	Blank(s)	Blank(s)	Blank(s)	Blank(s)	30	Blank(s)	Blank(s)	Blank(s)	Blank(s)	120	400	0	0	Blank(s)	Accidents and Adverse Effects	Alive or dead of other cause	81	Dead	969786	Hospital inpatient/outpatient or clinic	Single (never married)	Blank(s)	Blank(s)	Blank(s)
50 years	White	Male	2005	C17.1-Jejunum	Unknown	Blank(s)	Blank(s)	Not a paired site	Positive histology	8936/3: Gastrointestinal stromal sarcoma	NA	NA	NA	Blank(s)	Blank(s)	Blank(s)	Blank(s)	Blank(s)	Blank(s)	Blank(s)	Blank(s)	Blank(s)	Blank(s)	Blank(s)	Blank(s)	Blank(s)	Blank(s)	Blank(s)	Blank(s)	20	Blank(s)	Blank(s)	Blank(s)	Blank(s)	80	400	0	0	Blank(s)	Alive	Alive or dead of other cause	172	Alive	973181	Hospital inpatient/outpatient or clinic	Married (including common law)	Blank(s)	Blank(s)	Blank(s)
77 years	Black	Female	2005	C26.9-Gastrointestinal tract, NOS	Unknown	Blank(s)	Blank(s)	Not a paired site	Positive histology	8936/3: Gastrointestinal stromal sarcoma	NA	NA	NA	Blank(s)	Blank(s)	Blank(s)	Blank(s)	Blank(s)	Blank(s)	Blank(s)	Blank(s)	Blank(s)	Blank(s)	Blank(s)	Blank(s)	Blank(s)	Blank(s)	Blank(s)	Blank(s)	0	Blank(s)	Blank(s)	Blank(s)	Blank(s)	999	999	999	99	Blank(s)	Miscellaneous Malignant Cancer	Dead (attributable to this cancer dx)	69	Dead	978311	Hospital inpatient/outpatient or clinic	Widowed	Blank(s)	Blank(s)	Blank(s)
74 years	Other (American Indian/AK Native, Asian/Pacific Islander)	Male	2005	C16.6-Greater curvature of stomach NOS	Moderately differentiated; Grade II	Blank(s)	Blank(s)	Not a paired site	Positive histology	8936/3: Gastrointestinal stromal sarcoma	NA	NA	NA	Blank(s)	Blank(s)	Blank(s)	Blank(s)	Blank(s)	Blank(s)	Blank(s)	Blank(s)	Blank(s)	Blank(s)	Blank(s)	Blank(s)	Blank(s)	Blank(s)	Blank(s)	Blank(s)	27	Blank(s)	Blank(s)	Blank(s)	Blank(s)	60	300	999	0	Blank(s)	Diseases of Heart	Alive or dead of other cause	104	Dead	978736	Hospital inpatient/outpatient or clinic	Married (including common law)	Blank(s)	Blank(s)	Blank(s)
92 years	White	Female	2005	C17.9-Small intestine, NOS	Poorly differentiated; Grade III	Blank(s)	Blank(s)	Not a paired site	Positive histology	8936/3: Gastrointestinal stromal sarcoma	NA	NA	NA	Blank(s)	Blank(s)	Blank(s)	Blank(s)	Blank(s)	Blank(s)	Blank(s)	Blank(s)	Blank(s)	Blank(s)	Blank(s)	Blank(s)	Blank(s)	Blank(s)	Blank(s)	Blank(s)	50	Blank(s)	Blank(s)	Blank(s)	Blank(s)	150	400	0	40	Blank(s)	Diseases of Heart	Alive or dead of other cause	97	Dead	978972	Hospital inpatient/outpatient or clinic	Married (including common law)	Blank(s)	Blank(s)	Blank(s)
64 years	White	Male	2005	C16.5-Lesser curvature of stomach NOS	Unknown	Blank(s)	Blank(s)	Not a paired site	Positive histology	8936/3: Gastrointestinal stromal sarcoma	NA	NA	NA	Blank(s)	Blank(s)	Blank(s)	Blank(s)	Blank(s)	Blank(s)	Blank(s)	Blank(s)	Blank(s)	Blank(s)	Blank(s)	Blank(s)	Blank(s)	Blank(s)	Blank(s)	Blank(s)	33	Blank(s)	Blank(s)	Blank(s)	Blank(s)	110	100	0	0	Blank(s)	Alive	Alive or dead of other cause	179	Alive	980497	Hospital inpatient/outpatient or clinic	Widowed	Blank(s)	Blank(s)	Blank(s)
85 years	White	Female	2005	C26.9-Gastrointestinal tract, NOS	Unknown	Blank(s)	Blank(s)	Not a paired site	Positive exfoliative cytology, no positive histology	8936/3: Gastrointestinal stromal sarcoma	NA	NA	NA	Blank(s)	Blank(s)	Blank(s)	Blank(s)	Blank(s)	Blank(s)	Blank(s)	Blank(s)	Blank(s)	Blank(s)	Blank(s)	Blank(s)	Blank(s)	Blank(s)	Blank(s)	Blank(s)	0	Blank(s)	Blank(s)	Blank(s)	Blank(s)	999	999	999	40	Blank(s)	Soft Tissue including Heart	Dead (attributable to this cancer dx)	117	Dead	980533	Hospital inpatient/outpatient or clinic	Married (including common law)	Blank(s)	Blank(s)	Blank(s)
62 years	Other (American Indian/AK Native, Asian/Pacific Islander)	Male	2005	C48.1-Specified parts of peritoneum	Unknown	Blank(s)	Blank(s)	Not a paired site	Positive histology	8936/3: Gastrointestinal stromal sarcoma	T2b	NX	M1	Blank(s)	Blank(s)	Blank(s)	Blank(s)	Blank(s)	Blank(s)	Blank(s)	Blank(s)	Blank(s)	Blank(s)	Blank(s)	Blank(s)	Blank(s)	Blank(s)	Blank(s)	Blank(s)	0	Blank(s)	Blank(s)	Blank(s)	Blank(s)	154	600	999	40	Blank(s)	Soft Tissue including Heart	Dead (attributable to this cancer dx)	25	Dead	981222	Hospital inpatient/outpatient or clinic	Married (including common law)	Blank(s)	Blank(s)	Blank(s)
61 years	Other (American Indian/AK Native, Asian/Pacific Islander)	Female	2005	C57.4-Uterine adnexa	Unknown	Blank(s)	Blank(s)	Not a paired site	Positive histology	8936/3: Gastrointestinal stromal sarcoma	NA	NA	NA	Blank(s)	Blank(s)	Blank(s)	Blank(s)	Blank(s)	Blank(s)	Blank(s)	Blank(s)	Blank(s)	Blank(s)	Blank(s)	Blank(s)	Blank(s)	Blank(s)	Blank(s)	Blank(s)	60	Blank(s)	Blank(s)	Blank(s)	Blank(s)	145	700	0	0	Blank(s)	Alive	Alive or dead of other cause	175	Alive	982459	Hospital inpatient/outpatient or clinic	Married (including common law)	Blank(s)	Blank(s)	Blank(s)
82 years	White	Female	2005	C26.9-Gastrointestinal tract, NOS	Unknown	Blank(s)	Blank(s)	Not a paired site	Positive histology	8936/3: Gastrointestinal stromal sarcoma	NA	NA	NA	Blank(s)	Blank(s)	Blank(s)	Blank(s)	Blank(s)	Blank(s)	Blank(s)	Blank(s)	Blank(s)	Blank(s)	Blank(s)	Blank(s)	Blank(s)	Blank(s)	Blank(s)	Blank(s)	0	Blank(s)	Blank(s)	Blank(s)	Blank(s)	0	950	0	40	Blank(s)	Miscellaneous Malignant Cancer	Dead (attributable to this cancer dx)	0	Dead	983902	Hospital inpatient/outpatient or clinic	Widowed	Blank(s)	Blank(s)	Blank(s)
45 years	White	Male	2005	C17.9-Small intestine, NOS	Moderately differentiated; Grade II	Blank(s)	Blank(s)	Not a paired site	Positive histology	8936/3: Gastrointestinal stromal sarcoma	NA	NA	NA	Blank(s)	Blank(s)	Blank(s)	Blank(s)	Blank(s)	Blank(s)	Blank(s)	Blank(s)	Blank(s)	Blank(s)	Blank(s)	Blank(s)	Blank(s)	Blank(s)	Blank(s)	Blank(s)	20	Blank(s)	Blank(s)	Blank(s)	Blank(s)	55	300	0	0	Blank(s)	Alive	Alive or dead of other cause	172	Alive	985510	Hospital inpatient/outpatient or clinic	Married (including common law)	Blank(s)	Blank(s)	Blank(s)
65 years	Black	Male	2011	C16.2-Body of stomach	Moderately differentiated; Grade II	Blank(s)	Blank(s)	Not a paired site	Positive histology	8936/3: Gastrointestinal stromal sarcoma	NA	NA	NA	Blank(s)	Blank(s)	Blank(s)	Blank(s)	T2	N0	M0	IA	Blank(s)	Blank(s)	Blank(s)	Blank(s)	Blank(s)	Blank(s)	Blank(s)	Blank(s)	30	No	No	No	No	38	165	0	0	Blank(s)	Alive	Alive or dead of other cause	105	Alive	986684	Hospital inpatient/outpatient or clinic	Separated	Blank(s)	Blank(s)	Blank(s)
84 years	White	Female	2006	C15.5-Lower third of esophagus	Unknown	Blank(s)	Blank(s)	Not a paired site	Positive histology	8936/3: Gastrointestinal stromal sarcoma	NA	NA	NA	Blank(s)	Blank(s)	Blank(s)	Blank(s)	Blank(s)	Blank(s)	Blank(s)	Blank(s)	Blank(s)	Blank(s)	Blank(s)	Blank(s)	Blank(s)	Blank(s)	Blank(s)	Blank(s)	53	Blank(s)	Blank(s)	Blank(s)	Blank(s)	115	200	0	0	Blank(s)	Stomach	Dead (attributable to this cancer dx)	57	Dead	986831	Hospital inpatient/outpatient or clinic	Single (never married)	Blank(s)	Blank(s)	Blank(s)
67 years	Black	Male	2005	C16.5-Lesser curvature of stomach NOS	Unknown	Blank(s)	Blank(s)	Not a paired site	Positive histology	8936/3: Gastrointestinal stromal sarcoma	NA	NA	NA	Blank(s)	Blank(s)	Blank(s)	Blank(s)	Blank(s)	Blank(s)	Blank(s)	Blank(s)	Blank(s)	Blank(s)	Blank(s)	Blank(s)	Blank(s)	Blank(s)	Blank(s)	Blank(s)	33	Blank(s)	Blank(s)	Blank(s)	Blank(s)	60	400	0	0	Blank(s)	In situ, benign or unknown behavior neoplasm	Dead (attributable to this cancer dx)	136	Dead	987039	Hospital inpatient/outpatient or clinic	Single (never married)	Blank(s)	Blank(s)	Blank(s)
74 years	White	Male	2005	C49.4-Conn, subcutaneous, other soft tis: abdomen	Unknown	Blank(s)	Blank(s)	Not a paired site	Positive histology	8936/3: Gastrointestinal stromal sarcoma	T2b	N0	M0	Blank(s)	Blank(s)	Blank(s)	Blank(s)	Blank(s)	Blank(s)	Blank(s)	Blank(s)	Blank(s)	Blank(s)	Blank(s)	Blank(s)	Blank(s)	Blank(s)	Blank(s)	Blank(s)	30	Blank(s)	Blank(s)	Blank(s)	Blank(s)	220	320	0	0	Blank(s)	Accidents and Adverse Effects	Alive or dead of other cause	131	Dead	987238	Hospital inpatient/outpatient or clinic	Married (including common law)	Blank(s)	Blank(s)	Blank(s)
44 years	Other (American Indian/AK Native, Asian/Pacific Islander)	Male	2005	C17.0-Duodenum	Unknown	Blank(s)	Blank(s)	Not a paired site	Positive histology	8936/3: Gastrointestinal stromal sarcoma	NA	NA	NA	Blank(s)	Blank(s)	Blank(s)	Blank(s)	Blank(s)	Blank(s)	Blank(s)	Blank(s)	Blank(s)	Blank(s)	Blank(s)	Blank(s)	Blank(s)	Blank(s)	Blank(s)	Blank(s)	30	Blank(s)	Blank(s)	Blank(s)	Blank(s)	150	400	0	0	Blank(s)	Alive	Alive or dead of other cause	173	Alive	988032	Hospital inpatient/outpatient or clinic	Married (including common law)	Blank(s)	Blank(s)	Blank(s)
49 years	White	Male	2005	C16.2-Body of stomach	Unknown	Blank(s)	Blank(s)	Not a paired site	Positive histology	8936/3: Gastrointestinal stromal sarcoma	NA	NA	NA	Blank(s)	Blank(s)	Blank(s)	Blank(s)	Blank(s)	Blank(s)	Blank(s)	Blank(s)	Blank(s)	Blank(s)	Blank(s)	Blank(s)	Blank(s)	Blank(s)	Blank(s)	Blank(s)	0	Blank(s)	Blank(s)	Blank(s)	Blank(s)	170	600	0	40	Blank(s)	Stomach	Dead (attributable to this cancer dx)	11	Dead	991588	Hospital inpatient/outpatient or clinic	Single (never married)	Blank(s)	Blank(s)	Blank(s)
75 years	Other (American Indian/AK Native, Asian/Pacific Islander)	Female	2005	C16.6-Greater curvature of stomach NOS	Unknown	Blank(s)	Blank(s)	Not a paired site	Positive histology	8936/3: Gastrointestinal stromal sarcoma	NA	NA	NA	Blank(s)	Blank(s)	Blank(s)	Blank(s)	Blank(s)	Blank(s)	Blank(s)	Blank(s)	Blank(s)	Blank(s)	Blank(s)	Blank(s)	Blank(s)	Blank(s)	Blank(s)	Blank(s)	33	Blank(s)	Blank(s)	Blank(s)	Blank(s)	55	200	0	0	Blank(s)	Alzheimers (ICD-9 and 10 only)	Alive or dead of other cause	94	Dead	992026	Hospital inpatient/outpatient or clinic	Married (including common law)	Blank(s)	Blank(s)	Blank(s)
61 years	White	Male	2005	C16.5-Lesser curvature of stomach NOS	Unknown	Blank(s)	Blank(s)	Not a paired site	Positive histology	8936/3: Gastrointestinal stromal sarcoma	NA	NA	NA	Blank(s)	Blank(s)	Blank(s)	Blank(s)	Blank(s)	Blank(s)	Blank(s)	Blank(s)	Blank(s)	Blank(s)	Blank(s)	Blank(s)	Blank(s)	Blank(s)	Blank(s)	Blank(s)	0	Blank(s)	Blank(s)	Blank(s)	Blank(s)	120	999	0	40	Blank(s)	In situ, benign or unknown behavior neoplasm	Dead (attributable to this cancer dx)	31	Dead	994177	Hospital inpatient/outpatient or clinic	Divorced	Blank(s)	Blank(s)	Blank(s)
61 years	Black	Male	2005	C16.1-Fundus of stomach	Unknown	Blank(s)	Blank(s)	Not a paired site	Positive histology	8936/3: Gastrointestinal stromal sarcoma	NA	NA	NA	Blank(s)	Blank(s)	Blank(s)	Blank(s)	Blank(s)	Blank(s)	Blank(s)	Blank(s)	Blank(s)	Blank(s)	Blank(s)	Blank(s)	Blank(s)	Blank(s)	Blank(s)	Blank(s)	32	Blank(s)	Blank(s)	Blank(s)	Blank(s)	69	450	0	40	Blank(s)	Soft Tissue including Heart	Dead (attributable to this cancer dx)	33	Dead	994433	Hospital inpatient/outpatient or clinic	Unknown	Blank(s)	Blank(s)	Blank(s)
59 years	Other (American Indian/AK Native, Asian/Pacific Islander)	Female	2005	C16.9-Stomach, NOS	Unknown	Blank(s)	Blank(s)	Not a paired site	Positive histology	8936/3: Gastrointestinal stromal sarcoma	NA	NA	NA	Blank(s)	Blank(s)	Blank(s)	Blank(s)	Blank(s)	Blank(s)	Blank(s)	Blank(s)	Blank(s)	Blank(s)	Blank(s)	Blank(s)	Blank(s)	Blank(s)	Blank(s)	Blank(s)	61	Blank(s)	Blank(s)	Blank(s)	Blank(s)	55	450	0	0	Blank(s)	Alive	Alive or dead of other cause	171	Alive	994441	Hospital inpatient/outpatient or clinic	Married (including common law)	Blank(s)	Blank(s)	Blank(s)
58 years	White	Male	2005	C26.9-Gastrointestinal tract, NOS	Unknown	Blank(s)	Blank(s)	Not a paired site	Positive histology	8936/3: Gastrointestinal stromal sarcoma	NA	NA	NA	Blank(s)	Blank(s)	Blank(s)	Blank(s)	Blank(s)	Blank(s)	Blank(s)	Blank(s)	Blank(s)	Blank(s)	Blank(s)	Blank(s)	Blank(s)	Blank(s)	Blank(s)	Blank(s)	0	Blank(s)	Blank(s)	Blank(s)	Blank(s)	999	999	800	40	Blank(s)	In situ, benign or unknown behavior neoplasm	Dead (attributable to this cancer dx)	3	Dead	994686	Hospital inpatient/outpatient or clinic	Married (including common law)	Blank(s)	Blank(s)	Blank(s)
75 years	White	Male	2006	C19.9-Rectosigmoid junction	Undifferentiated; anaplastic; Grade IV	Blank(s)	Blank(s)	Not a paired site	Positive histology	8936/3: Gastrointestinal stromal sarcoma	NA	NA	NA	Blank(s)	Blank(s)	Blank(s)	Blank(s)	Blank(s)	Blank(s)	Blank(s)	Blank(s)	Blank(s)	Blank(s)	Blank(s)	Blank(s)	Blank(s)	Blank(s)	Blank(s)	Blank(s)	30	Blank(s)	Blank(s)	Blank(s)	Blank(s)	60	450	100	0	Blank(s)	Soft Tissue including Heart	Alive or dead of other cause	71	Dead	996986	Hospital inpatient/outpatient or clinic	Married (including common law)	Blank(s)	Blank(s)	Blank(s)
56 years	Black	Female	2005	C16.6-Greater curvature of stomach NOS	Unknown	Blank(s)	Blank(s)	Not a paired site	Positive histology	8936/3: Gastrointestinal stromal sarcoma	NA	NA	NA	Blank(s)	Blank(s)	Blank(s)	Blank(s)	Blank(s)	Blank(s)	Blank(s)	Blank(s)	Blank(s)	Blank(s)	Blank(s)	Blank(s)	Blank(s)	Blank(s)	Blank(s)	Blank(s)	30	Blank(s)	Blank(s)	Blank(s)	Blank(s)	120	100	0	0	Blank(s)	Alive	Alive or dead of other cause	173	Alive	997676	Hospital inpatient/outpatient or clinic	Single (never married)	Blank(s)	Blank(s)	Blank(s)
59 years	White	Female	2004	C16.9-Stomach, NOS	Unknown	Blank(s)	Blank(s)	Not a paired site	Positive histology	8936/3: Gastrointestinal stromal sarcoma	NA	NA	NA	Blank(s)	Blank(s)	Blank(s)	Blank(s)	Blank(s)	Blank(s)	Blank(s)	Blank(s)	Blank(s)	Blank(s)	Blank(s)	Blank(s)	Blank(s)	Blank(s)	Blank(s)	Blank(s)	50	Blank(s)	Blank(s)	Blank(s)	Blank(s)	250	800	0	40	Blank(s)	In situ, benign or unknown behavior neoplasm	Dead (attributable to this cancer dx)	1	Dead	999758	Hospital inpatient/outpatient or clinic	Divorced	Blank(s)	Blank(s)	Blank(s)
55 years	White	Male	2006	C16.3-Gastric antrum	Unknown	Blank(s)	Blank(s)	Not a paired site	Positive histology	8936/3: Gastrointestinal stromal sarcoma	NA	NA	NA	Blank(s)	Blank(s)	Blank(s)	Blank(s)	Blank(s)	Blank(s)	Blank(s)	Blank(s)	Blank(s)	Blank(s)	Blank(s)	Blank(s)	Blank(s)	Blank(s)	Blank(s)	Blank(s)	32	Blank(s)	Blank(s)	Blank(s)	Blank(s)	64	160	0	0	Blank(s)	Alive	Alive or dead of other cause	166	Alive	1000316	Hospital inpatient/outpatient or clinic	Single (never married)	Blank(s)	Blank(s)	Blank(s)
82 years	White	Female	2014	C16.0-Cardia, NOS	Unknown	Blank(s)	Blank(s)	Not a paired site	Positive histology	8936/3: Gastrointestinal stromal sarcoma	NA	NA	NA	Blank(s)	Blank(s)	Blank(s)	Blank(s)	T2	N0	M0	UNK Stage	Blank(s)	Blank(s)	Blank(s)	Blank(s)	Blank(s)	Blank(s)	Blank(s)	Blank(s)	0	No	No	No	No	46	155	0	0	Blank(s)	In situ, benign or unknown behavior neoplasm	Dead (attributable to this cancer dx)	5	Dead	1001190	Hospital inpatient/outpatient or clinic	Married (including common law)	Blank(s)	Blank(s)	Blank(s)
56 years	White	Male	2002	C16.9-Stomach, NOS	Unknown	Blank(s)	Blank(s)	Not a paired site	Positive histology	8936/3: Gastrointestinal stromal sarcoma	Blank(s)	Blank(s)	Blank(s)	88	Recode scheme not yet available	Recode scheme not yet available	Recode scheme not yet available	Blank(s)	Blank(s)	Blank(s)	Blank(s)	Blank(s)	Blank(s)	Blank(s)	Blank(s)	Blank(s)	Blank(s)	Blank(s)	Blank(s)	20	Blank(s)	Blank(s)	Blank(s)	Blank(s)	Blank(s)	Blank(s)	Blank(s)	Blank(s)	Blank(s)	Soft Tissue including Heart	Alive or dead of other cause	177	Dead	1001654	Hospital inpatient/outpatient or clinic	Married (including common law)	Blank(s)	Blank(s)	Blank(s)
64 years	White	Male	2010	C26.9-Gastrointestinal tract, NOS	Unknown	Blank(s)	Blank(s)	Not a paired site	Positive histology	8936/3: Gastrointestinal stromal sarcoma	NA	NA	NA	Blank(s)	Blank(s)	Blank(s)	Blank(s)	NA	NA	NA	NA	Blank(s)	Blank(s)	Blank(s)	Blank(s)	Blank(s)	Blank(s)	Blank(s)	Blank(s)	0	No	No	Yes	No	999	999	0	40	Blank(s)	Soft Tissue including Heart	Alive or dead of other cause	85	Dead	1001654	Hospital inpatient/outpatient or clinic	Married (including common law)	Blank(s)	Blank(s)	Blank(s)
70 years	White	Female	2005	C17.2-Ileum	Unknown	Blank(s)	Blank(s)	Not a paired site	Positive histology	8936/3: Gastrointestinal stromal sarcoma	NA	NA	NA	Blank(s)	Blank(s)	Blank(s)	Blank(s)	Blank(s)	Blank(s)	Blank(s)	Blank(s)	Blank(s)	Blank(s)	Blank(s)	Blank(s)	Blank(s)	Blank(s)	Blank(s)	Blank(s)	60	Blank(s)	Blank(s)	Blank(s)	Blank(s)	200	670	0	40	Blank(s)	In situ, benign or unknown behavior neoplasm	Dead (attributable to this cancer dx)	48	Dead	1001659	Hospital inpatient/outpatient or clinic	Single (never married)	Blank(s)	Blank(s)	Blank(s)
76 years	Other (American Indian/AK Native, Asian/Pacific Islander)	Female	2006	C16.6-Greater curvature of stomach NOS	Unknown	Blank(s)	Blank(s)	Not a paired site	Positive histology	8936/3: Gastrointestinal stromal sarcoma	NA	NA	NA	Blank(s)	Blank(s)	Blank(s)	Blank(s)	Blank(s)	Blank(s)	Blank(s)	Blank(s)	Blank(s)	Blank(s)	Blank(s)	Blank(s)	Blank(s)	Blank(s)	Blank(s)	Blank(s)	33	Blank(s)	Blank(s)	Blank(s)	Blank(s)	85	300	0	0	Blank(s)	Alive	Alive or dead of other cause	166	Alive	1001811	Hospital inpatient/outpatient or clinic	Widowed	Blank(s)	Blank(s)	Blank(s)
88 years	White	Female	2011	C16.1-Fundus of stomach	Poorly differentiated; Grade III	Blank(s)	Blank(s)	Not a paired site	Positive histology	8936/3: Gastrointestinal stromal sarcoma	NA	NA	NA	Blank(s)	Blank(s)	Blank(s)	Blank(s)	TX	N0	M0	UNK Stage	Blank(s)	Blank(s)	Blank(s)	Blank(s)	Blank(s)	Blank(s)	Blank(s)	Blank(s)	0	No	No	No	No	999	300	999	0	Blank(s)	Other Digestive Organs	Dead (attributable to this cancer dx)	2	Dead	1002495	Hospital inpatient/outpatient or clinic	Widowed	Blank(s)	Blank(s)	Blank(s)
80 years	Black	Female	2006	C16.9-Stomach, NOS	Unknown	Blank(s)	Blank(s)	Not a paired site	Positive histology	8936/3: Gastrointestinal stromal sarcoma	NA	NA	NA	Blank(s)	Blank(s)	Blank(s)	Blank(s)	Blank(s)	Blank(s)	Blank(s)	Blank(s)	Blank(s)	Blank(s)	Blank(s)	Blank(s)	Blank(s)	Blank(s)	Blank(s)	Blank(s)	0	Blank(s)	Blank(s)	Blank(s)	Blank(s)	154	999	0	40	Blank(s)	Soft Tissue including Heart	Dead (attributable to this cancer dx)	85	Dead	1003333	Hospital inpatient/outpatient or clinic	Married (including common law)	Blank(s)	Blank(s)	Blank(s)
81 years	White	Male	2009	C16.5-Lesser curvature of stomach NOS	Unknown	Blank(s)	Blank(s)	Not a paired site	Positive histology	8936/3: Gastrointestinal stromal sarcoma	NA	NA	NA	Blank(s)	Blank(s)	Blank(s)	Blank(s)	Blank(s)	Blank(s)	Blank(s)	Blank(s)	Blank(s)	Blank(s)	Blank(s)	Blank(s)	Blank(s)	Blank(s)	Blank(s)	Blank(s)	27	Blank(s)	Blank(s)	Blank(s)	Blank(s)	999	100	0	0	Blank(s)	Alive	Alive or dead of other cause	125	Alive	1004568	Hospital inpatient/outpatient or clinic	Divorced	Blank(s)	Blank(s)	Blank(s)
76 years	Other (American Indian/AK Native, Asian/Pacific Islander)	Male	2017	C17.9-Small intestine, NOS	Unknown	Blank(s)	Blank(s)	Not a paired site	Positive histology	8936/3: Gastrointestinal stromal sarcoma	Blank(s)	Blank(s)	Blank(s)	Blank(s)	Blank(s)	Blank(s)	Blank(s)	Blank(s)	Blank(s)	Blank(s)	Blank(s)	p4	c0	c0	3A	Blank(s)	Blank(s)	Blank(s)	Blank(s)	60	No	No	No	No	Blank(s)	Blank(s)	Blank(s)	Blank(s)	120	Alive	Alive or dead of other cause	31	Alive	1004853	Hospital inpatient/outpatient or clinic	Married (including common law)	Blank(s)	Blank(s)	Blank(s)
76 years	White	Female	2006	C16.5-Lesser curvature of stomach NOS	Poorly differentiated; Grade III	Blank(s)	Blank(s)	Not a paired site	Positive histology	8936/3: Gastrointestinal stromal sarcoma	NA	NA	NA	Blank(s)	Blank(s)	Blank(s)	Blank(s)	Blank(s)	Blank(s)	Blank(s)	Blank(s)	Blank(s)	Blank(s)	Blank(s)	Blank(s)	Blank(s)	Blank(s)	Blank(s)	Blank(s)	30	Blank(s)	Blank(s)	Blank(s)	Blank(s)	61	400	500	0	Blank(s)	Soft Tissue including Heart	Dead (attributable to this cancer dx)	85	Dead	1005472	Hospital inpatient/outpatient or clinic	Married (including common law)	Blank(s)	Blank(s)	Blank(s)
66 years	Other (American Indian/AK Native, Asian/Pacific Islander)	Male	2005	C16.9-Stomach, NOS	Unknown	Blank(s)	Blank(s)	Not a paired site	Positive histology	8936/3: Gastrointestinal stromal sarcoma	NA	NA	NA	Blank(s)	Blank(s)	Blank(s)	Blank(s)	Blank(s)	Blank(s)	Blank(s)	Blank(s)	Blank(s)	Blank(s)	Blank(s)	Blank(s)	Blank(s)	Blank(s)	Blank(s)	Blank(s)	27	Blank(s)	Blank(s)	Blank(s)	Blank(s)	6	200	0	0	Blank(s)	State DC not available or state DC available but no COD	Dead (missing/unknown COD)	29	Dead	1005864	Hospital inpatient/outpatient or clinic	Married (including common law)	Blank(s)	Blank(s)	Blank(s)
70 years	White	Male	2005	C16.6-Greater curvature of stomach NOS	Unknown	Blank(s)	Blank(s)	Not a paired site	Positive histology	8936/3: Gastrointestinal stromal sarcoma	NA	NA	NA	Blank(s)	Blank(s)	Blank(s)	Blank(s)	Blank(s)	Blank(s)	Blank(s)	Blank(s)	Blank(s)	Blank(s)	Blank(s)	Blank(s)	Blank(s)	Blank(s)	Blank(s)	Blank(s)	61	Blank(s)	Blank(s)	Blank(s)	Blank(s)	60	600	0	0	Blank(s)	Soft Tissue including Heart	Dead (attributable to this cancer dx)	52	Dead	1005882	Hospital inpatient/outpatient or clinic	Married (including common law)	Blank(s)	Blank(s)	Blank(s)
66 years	White	Male	2005	C26.9-Gastrointestinal tract, NOS	Unknown	Blank(s)	Blank(s)	Not a paired site	Positive histology	8936/3: Gastrointestinal stromal sarcoma	NA	NA	NA	Blank(s)	Blank(s)	Blank(s)	Blank(s)	Blank(s)	Blank(s)	Blank(s)	Blank(s)	Blank(s)	Blank(s)	Blank(s)	Blank(s)	Blank(s)	Blank(s)	Blank(s)	Blank(s)	20	Blank(s)	Blank(s)	Blank(s)	Blank(s)	150	600	999	99	Blank(s)	Alive	Alive or dead of other cause	168	Alive	1006040	Hospital inpatient/outpatient or clinic	Married (including common law)	Blank(s)	Blank(s)	Blank(s)
70 years	Other (American Indian/AK Native, Asian/Pacific Islander)	Female	2005	C16.6-Greater curvature of stomach NOS	Unknown	Blank(s)	Blank(s)	Not a paired site	Positive histology	8936/3: Gastrointestinal stromal sarcoma	NA	NA	NA	Blank(s)	Blank(s)	Blank(s)	Blank(s)	Blank(s)	Blank(s)	Blank(s)	Blank(s)	Blank(s)	Blank(s)	Blank(s)	Blank(s)	Blank(s)	Blank(s)	Blank(s)	Blank(s)	30	Blank(s)	Blank(s)	Blank(s)	Blank(s)	25	300	0	0	Blank(s)	Other Cause of Death	Alive or dead of other cause	104	Dead	1006605	Hospital inpatient/outpatient or clinic	Married (including common law)	Blank(s)	Blank(s)	Blank(s)
56 years	White	Male	2006	C48.2-Peritoneum, NOS	Unknown	Blank(s)	Blank(s)	Not a paired site	Positive histology	8936/3: Gastrointestinal stromal sarcoma	TX	N0	M0	Blank(s)	Blank(s)	Blank(s)	Blank(s)	Blank(s)	Blank(s)	Blank(s)	Blank(s)	Blank(s)	Blank(s)	Blank(s)	Blank(s)	Blank(s)	Blank(s)	Blank(s)	Blank(s)	0	Blank(s)	Blank(s)	Blank(s)	Blank(s)	999	600	0	0	Blank(s)	In situ, benign or unknown behavior neoplasm	Dead (attributable to this cancer dx)	114	Dead	1006767	Hospital inpatient/outpatient or clinic	Married (including common law)	Blank(s)	Blank(s)	Blank(s)
42 years	White	Male	2005	C16.5-Lesser curvature of stomach NOS	Unknown	Blank(s)	Blank(s)	Not a paired site	Positive histology	8936/3: Gastrointestinal stromal sarcoma	NA	NA	NA	Blank(s)	Blank(s)	Blank(s)	Blank(s)	Blank(s)	Blank(s)	Blank(s)	Blank(s)	Blank(s)	Blank(s)	Blank(s)	Blank(s)	Blank(s)	Blank(s)	Blank(s)	Blank(s)	30	Blank(s)	Blank(s)	Blank(s)	Blank(s)	4	300	0	0	Blank(s)	Alive	Alive or dead of other cause	172	Alive	1007111	Hospital inpatient/outpatient or clinic	Married (including common law)	Blank(s)	Blank(s)	Blank(s)
81 years	White	Female	2006	C16.9-Stomach, NOS	Unknown	Blank(s)	Blank(s)	Not a paired site	Positive histology	8936/3: Gastrointestinal stromal sarcoma	NA	NA	NA	Blank(s)	Blank(s)	Blank(s)	Blank(s)	Blank(s)	Blank(s)	Blank(s)	Blank(s)	Blank(s)	Blank(s)	Blank(s)	Blank(s)	Blank(s)	Blank(s)	Blank(s)	Blank(s)	90	Blank(s)	Blank(s)	Blank(s)	Blank(s)	999	999	999	99	Blank(s)	State DC not available or state DC available but no COD	Dead (missing/unknown COD)	84	Dead	1007444	Hospital inpatient/outpatient or clinic	Widowed	Blank(s)	Blank(s)	Blank(s)
91 years	White	Male	2006	C18.6-Descending colon	Unknown	Blank(s)	Blank(s)	Not a paired site	Positive histology	8936/3: Gastrointestinal stromal sarcoma	NA	NA	NA	Blank(s)	Blank(s)	Blank(s)	Blank(s)	Blank(s)	Blank(s)	Blank(s)	Blank(s)	Blank(s)	Blank(s)	Blank(s)	Blank(s)	Blank(s)	Blank(s)	Blank(s)	Blank(s)	40	Blank(s)	Blank(s)	Blank(s)	Blank(s)	48	300	0	0	Blank(s)	Other Cause of Death	Alive or dead of other cause	32	Dead	1007467	Hospital inpatient/outpatient or clinic	Married (including common law)	Blank(s)	Blank(s)	Blank(s)
60 years	White	Male	2006	C17.1-Jejunum	Unknown	Blank(s)	Blank(s)	Not a paired site	Positive histology	8936/3: Gastrointestinal stromal sarcoma	NA	NA	NA	Blank(s)	Blank(s)	Blank(s)	Blank(s)	Blank(s)	Blank(s)	Blank(s)	Blank(s)	Blank(s)	Blank(s)	Blank(s)	Blank(s)	Blank(s)	Blank(s)	Blank(s)	Blank(s)	30	Blank(s)	Blank(s)	Blank(s)	Blank(s)	60	300	0	0	Blank(s)	Alive	Alive or dead of other cause	160	Alive	1007949	Hospital inpatient/outpatient or clinic	Married (including common law)	Blank(s)	Blank(s)	Blank(s)
59 years	White	Male	2006	C17.9-Small intestine, NOS	Unknown	Blank(s)	Blank(s)	Not a paired site	Positive histology	8936/3: Gastrointestinal stromal sarcoma	NA	NA	NA	Blank(s)	Blank(s)	Blank(s)	Blank(s)	Blank(s)	Blank(s)	Blank(s)	Blank(s)	Blank(s)	Blank(s)	Blank(s)	Blank(s)	Blank(s)	Blank(s)	Blank(s)	Blank(s)	40	Blank(s)	Blank(s)	Blank(s)	Blank(s)	120	450	0	0	Blank(s)	Soft Tissue including Heart	Dead (attributable to this cancer dx)	117	Dead	1010112	Hospital inpatient/outpatient or clinic	Married (including common law)	Blank(s)	Blank(s)	Blank(s)
50 years	White	Male	2007	C16.3-Gastric antrum	Undifferentiated; anaplastic; Grade IV	Blank(s)	Blank(s)	Not a paired site	Positive histology	8936/3: Gastrointestinal stromal sarcoma	NA	NA	NA	Blank(s)	Blank(s)	Blank(s)	Blank(s)	Blank(s)	Blank(s)	Blank(s)	Blank(s)	Blank(s)	Blank(s)	Blank(s)	Blank(s)	Blank(s)	Blank(s)	Blank(s)	Blank(s)	30	Blank(s)	Blank(s)	Blank(s)	Blank(s)	30	400	0	0	Blank(s)	Alive	Alive or dead of other cause	155	Alive	1013406	Hospital inpatient/outpatient or clinic	Divorced	Blank(s)	Blank(s)	Blank(s)
47 years	White	Female	2002	C17.1-Jejunum	Unknown	Blank(s)	Blank(s)	Not a paired site	Positive histology	8936/3: Gastrointestinal stromal sarcoma	Blank(s)	Blank(s)	Blank(s)	88	Recode scheme not yet available	Recode scheme not yet available	Recode scheme not yet available	Blank(s)	Blank(s)	Blank(s)	Blank(s)	Blank(s)	Blank(s)	Blank(s)	Blank(s)	Blank(s)	Blank(s)	Blank(s)	Blank(s)	30	Blank(s)	Blank(s)	Blank(s)	Blank(s)	Blank(s)	Blank(s)	Blank(s)	Blank(s)	Blank(s)	Alive	Alive or dead of other cause	211	Alive	1014012	Hospital inpatient/outpatient or clinic	Married (including common law)	Blank(s)	Blank(s)	Blank(s)
33 years	Unknown	Male	2006	C17.9-Small intestine, NOS	Unknown	Blank(s)	Blank(s)	Not a paired site	Positive histology	8936/3: Gastrointestinal stromal sarcoma	NA	NA	NA	Blank(s)	Blank(s)	Blank(s)	Blank(s)	Blank(s)	Blank(s)	Blank(s)	Blank(s)	Blank(s)	Blank(s)	Blank(s)	Blank(s)	Blank(s)	Blank(s)	Blank(s)	Blank(s)	30	Blank(s)	Blank(s)	Blank(s)	Blank(s)	70	100	0	0	Blank(s)	Alive	Alive or dead of other cause	162	Alive	1014515	Hospital inpatient/outpatient or clinic	Single (never married)	Blank(s)	Blank(s)	Blank(s)
59 years	White	Female	2005	C16.9-Stomach, NOS	Unknown	Blank(s)	Blank(s)	Not a paired site	Positive histology	8936/3: Gastrointestinal stromal sarcoma	NA	NA	NA	Blank(s)	Blank(s)	Blank(s)	Blank(s)	Blank(s)	Blank(s)	Blank(s)	Blank(s)	Blank(s)	Blank(s)	Blank(s)	Blank(s)	Blank(s)	Blank(s)	Blank(s)	Blank(s)	30	Blank(s)	Blank(s)	Blank(s)	Blank(s)	999	100	0	0	Blank(s)	Alive	Alive or dead of other cause	171	Alive	1018493	Hospital inpatient/outpatient or clinic	Single (never married)	Blank(s)	Blank(s)	Blank(s)
85 years	Other (American Indian/AK Native, Asian/Pacific Islander)	Female	2006	C16.6-Greater curvature of stomach NOS	Unknown	Blank(s)	Blank(s)	Not a paired site	Positive histology	8936/3: Gastrointestinal stromal sarcoma	NA	NA	NA	Blank(s)	Blank(s)	Blank(s)	Blank(s)	Blank(s)	Blank(s)	Blank(s)	Blank(s)	Blank(s)	Blank(s)	Blank(s)	Blank(s)	Blank(s)	Blank(s)	Blank(s)	Blank(s)	0	Blank(s)	Blank(s)	Blank(s)	Blank(s)	50	999	0	40	Blank(s)	Pneumonia and Influenza	Alive or dead of other cause	50	Dead	1019046	Hospital inpatient/outpatient or clinic	Widowed	Blank(s)	Blank(s)	Blank(s)
47 years	White	Male	2012	C16.8-Overlapping lesion of stomach	Moderately differentiated; Grade II	Blank(s)	Blank(s)	Not a paired site	Positive histology	8936/3: Gastrointestinal stromal sarcoma	NA	NA	NA	Blank(s)	Blank(s)	Blank(s)	Blank(s)	T2	N0	M0	II	Blank(s)	Blank(s)	Blank(s)	Blank(s)	Blank(s)	Blank(s)	Blank(s)	Blank(s)	33	No	No	No	No	45	390	0	0	Blank(s)	Alive	Alive or dead of other cause	85	Alive	1019293	Hospital inpatient/outpatient or clinic	Divorced	Blank(s)	Blank(s)	Blank(s)
53 years	Other (American Indian/AK Native, Asian/Pacific Islander)	Female	2006	C26.9-Gastrointestinal tract, NOS	Unknown	Blank(s)	Blank(s)	Not a paired site	Positive histology	8936/3: Gastrointestinal stromal sarcoma	NA	NA	NA	Blank(s)	Blank(s)	Blank(s)	Blank(s)	Blank(s)	Blank(s)	Blank(s)	Blank(s)	Blank(s)	Blank(s)	Blank(s)	Blank(s)	Blank(s)	Blank(s)	Blank(s)	Blank(s)	0	Blank(s)	Blank(s)	Blank(s)	Blank(s)	130	999	0	40	Blank(s)	Alive	Alive or dead of other cause	158	Alive	1020625	Hospital inpatient/outpatient or clinic	Married (including common law)	Blank(s)	Blank(s)	Blank(s)
60 years	White	Male	2006	C17.1-Jejunum	Unknown	Blank(s)	Blank(s)	Not a paired site	Positive histology	8936/3: Gastrointestinal stromal sarcoma	NA	NA	NA	Blank(s)	Blank(s)	Blank(s)	Blank(s)	Blank(s)	Blank(s)	Blank(s)	Blank(s)	Blank(s)	Blank(s)	Blank(s)	Blank(s)	Blank(s)	Blank(s)	Blank(s)	Blank(s)	30	Blank(s)	Blank(s)	Blank(s)	Blank(s)	60	100	0	0	Blank(s)	Soft Tissue including Heart	Dead (attributable to this cancer dx)	8	Dead	1020756	Hospital inpatient/outpatient or clinic	Married (including common law)	Blank(s)	Blank(s)	Blank(s)
81 years	White	Female	2006	C26.9-Gastrointestinal tract, NOS	Unknown	Blank(s)	Blank(s)	Not a paired site	Positive histology	8936/3: Gastrointestinal stromal sarcoma	NA	NA	NA	Blank(s)	Blank(s)	Blank(s)	Blank(s)	Blank(s)	Blank(s)	Blank(s)	Blank(s)	Blank(s)	Blank(s)	Blank(s)	Blank(s)	Blank(s)	Blank(s)	Blank(s)	Blank(s)	60	Blank(s)	Blank(s)	Blank(s)	Blank(s)	200	600	0	0	Blank(s)	Hypertension without Heart Disease	Alive or dead of other cause	42	Dead	1021054	Hospital inpatient/outpatient or clinic	Married (including common law)	Blank(s)	Blank(s)	Blank(s)
40 years	Other (American Indian/AK Native, Asian/Pacific Islander)	Female	2006	C16.0-Cardia, NOS	Moderately differentiated; Grade II	Blank(s)	Blank(s)	Not a paired site	Positive histology	8936/3: Gastrointestinal stromal sarcoma	NA	NA	NA	Blank(s)	Blank(s)	Blank(s)	Blank(s)	Blank(s)	Blank(s)	Blank(s)	Blank(s)	Blank(s)	Blank(s)	Blank(s)	Blank(s)	Blank(s)	Blank(s)	Blank(s)	Blank(s)	61	Blank(s)	Blank(s)	Blank(s)	Blank(s)	30	600	400	40	Blank(s)	Alive	Alive or dead of other cause	157	Alive	1021880	Hospital inpatient/outpatient or clinic	Married (including common law)	Blank(s)	Blank(s)	Blank(s)
70 years	Black	Female	2006	C17.9-Small intestine, NOS	Unknown	Blank(s)	Blank(s)	Not a paired site	Positive histology	8936/3: Gastrointestinal stromal sarcoma	NA	NA	NA	Blank(s)	Blank(s)	Blank(s)	Blank(s)	Blank(s)	Blank(s)	Blank(s)	Blank(s)	Blank(s)	Blank(s)	Blank(s)	Blank(s)	Blank(s)	Blank(s)	Blank(s)	Blank(s)	0	Blank(s)	Blank(s)	Blank(s)	Blank(s)	36	999	0	40	Blank(s)	Stomach	Dead (attributable to this cancer dx)	24	Dead	1023768	Hospital inpatient/outpatient or clinic	Widowed	Blank(s)	Blank(s)	Blank(s)
57 years	Other (American Indian/AK Native, Asian/Pacific Islander)	Male	2006	C16.1-Fundus of stomach	Unknown	Blank(s)	Blank(s)	Not a paired site	Positive histology	8936/3: Gastrointestinal stromal sarcoma	NA	NA	NA	Blank(s)	Blank(s)	Blank(s)	Blank(s)	Blank(s)	Blank(s)	Blank(s)	Blank(s)	Blank(s)	Blank(s)	Blank(s)	Blank(s)	Blank(s)	Blank(s)	Blank(s)	Blank(s)	30	Blank(s)	Blank(s)	Blank(s)	Blank(s)	18	300	0	0	Blank(s)	Alive	Alive or dead of other cause	157	Alive	1023817	Hospital inpatient/outpatient or clinic	Married (including common law)	Blank(s)	Blank(s)	Blank(s)
83 years	Other (American Indian/AK Native, Asian/Pacific Islander)	Male	2006	C16.6-Greater curvature of stomach NOS	Undifferentiated; anaplastic; Grade IV	Blank(s)	Blank(s)	Not a paired site	Positive histology	8936/3: Gastrointestinal stromal sarcoma	NA	NA	NA	Blank(s)	Blank(s)	Blank(s)	Blank(s)	Blank(s)	Blank(s)	Blank(s)	Blank(s)	Blank(s)	Blank(s)	Blank(s)	Blank(s)	Blank(s)	Blank(s)	Blank(s)	Blank(s)	32	Blank(s)	Blank(s)	Blank(s)	Blank(s)	115	300	0	0	Blank(s)	Stomach	Dead (attributable to this cancer dx)	49	Dead	1025743	Hospital inpatient/outpatient or clinic	Married (including common law)	Blank(s)	Blank(s)	Blank(s)
56 years	White	Female	2006	C16.3-Gastric antrum	Unknown	Blank(s)	Blank(s)	Not a paired site	Positive histology	8936/3: Gastrointestinal stromal sarcoma	NA	NA	NA	Blank(s)	Blank(s)	Blank(s)	Blank(s)	Blank(s)	Blank(s)	Blank(s)	Blank(s)	Blank(s)	Blank(s)	Blank(s)	Blank(s)	Blank(s)	Blank(s)	Blank(s)	Blank(s)	20	Blank(s)	Blank(s)	Blank(s)	Blank(s)	18	300	0	0	Blank(s)	Alive	Alive or dead of other cause	167	Alive	1026010	Hospital inpatient/outpatient or clinic	Unknown	Blank(s)	Blank(s)	Blank(s)
61 years	White	Male	2006	C17.0-Duodenum	Unknown	Blank(s)	Blank(s)	Not a paired site	Positive histology	8936/3: Gastrointestinal stromal sarcoma	NA	NA	NA	Blank(s)	Blank(s)	Blank(s)	Blank(s)	Blank(s)	Blank(s)	Blank(s)	Blank(s)	Blank(s)	Blank(s)	Blank(s)	Blank(s)	Blank(s)	Blank(s)	Blank(s)	Blank(s)	12	Blank(s)	Blank(s)	Blank(s)	Blank(s)	20	300	0	0	Blank(s)	Diseases of Heart	Alive or dead of other cause	43	Dead	1026153	Hospital inpatient/outpatient or clinic	Single (never married)	Blank(s)	Blank(s)	Blank(s)
70 years	White	Male	2005	C17.0-Duodenum	Unknown	Blank(s)	Blank(s)	Not a paired site	Positive histology	8936/3: Gastrointestinal stromal sarcoma	NA	NA	NA	Blank(s)	Blank(s)	Blank(s)	Blank(s)	Blank(s)	Blank(s)	Blank(s)	Blank(s)	Blank(s)	Blank(s)	Blank(s)	Blank(s)	Blank(s)	Blank(s)	Blank(s)	Blank(s)	0	Blank(s)	Blank(s)	Blank(s)	Blank(s)	90	650	0	0	Blank(s)	Small Intestine	Dead (attributable to this cancer dx)	4	Dead	1026573	Hospital inpatient/outpatient or clinic	Married (including common law)	Blank(s)	Blank(s)	Blank(s)
81 years	Other (American Indian/AK Native, Asian/Pacific Islander)	Female	2006	C16.9-Stomach, NOS	Unknown	Blank(s)	Blank(s)	Not a paired site	Positive histology	8936/3: Gastrointestinal stromal sarcoma	NA	NA	NA	Blank(s)	Blank(s)	Blank(s)	Blank(s)	Blank(s)	Blank(s)	Blank(s)	Blank(s)	Blank(s)	Blank(s)	Blank(s)	Blank(s)	Blank(s)	Blank(s)	Blank(s)	Blank(s)	51	Blank(s)	Blank(s)	Blank(s)	Blank(s)	65	300	0	0	Blank(s)	Alive	Alive or dead of other cause	157	Alive	1026839	Hospital inpatient/outpatient or clinic	Widowed	Blank(s)	Blank(s)	Blank(s)
94 years	White	Male	2012	C16.6-Greater curvature of stomach NOS	Unknown	Blank(s)	Blank(s)	Not a paired site	Positive histology	8936/3: Gastrointestinal stromal sarcoma	NA	NA	NA	Blank(s)	Blank(s)	Blank(s)	Blank(s)	TX	N0	M1	IV	Blank(s)	Blank(s)	Blank(s)	Blank(s)	Blank(s)	Blank(s)	Blank(s)	Blank(s)	0	No	No	Yes	No	999	999	0	40	Blank(s)	Other Cause of Death	Alive or dead of other cause	Unknown	Dead	1029339	Autopsy only	Widowed	Blank(s)	Blank(s)	Blank(s)
61 years	Other (American Indian/AK Native, Asian/Pacific Islander)	Male	2006	C16.5-Lesser curvature of stomach NOS	Poorly differentiated; Grade III	Blank(s)	Blank(s)	Not a paired site	Positive histology	8936/3: Gastrointestinal stromal sarcoma	NA	NA	NA	Blank(s)	Blank(s)	Blank(s)	Blank(s)	Blank(s)	Blank(s)	Blank(s)	Blank(s)	Blank(s)	Blank(s)	Blank(s)	Blank(s)	Blank(s)	Blank(s)	Blank(s)	Blank(s)	27	Blank(s)	Blank(s)	Blank(s)	Blank(s)	30	160	0	0	Blank(s)	In situ, benign or unknown behavior neoplasm	Dead (attributable to this cancer dx)	96	Dead	1029365	Hospital inpatient/outpatient or clinic	Married (including common law)	Blank(s)	Blank(s)	Blank(s)
50 years	Other (American Indian/AK Native, Asian/Pacific Islander)	Male	2003	C17.9-Small intestine, NOS	Unknown	Blank(s)	Blank(s)	Not a paired site	Positive histology	8936/3: Gastrointestinal stromal sarcoma	Blank(s)	Blank(s)	Blank(s)	88	Recode scheme not yet available	Recode scheme not yet available	Recode scheme not yet available	Blank(s)	Blank(s)	Blank(s)	Blank(s)	Blank(s)	Blank(s)	Blank(s)	Blank(s)	Blank(s)	Blank(s)	Blank(s)	Blank(s)	30	Blank(s)	Blank(s)	Blank(s)	Blank(s)	Blank(s)	Blank(s)	Blank(s)	Blank(s)	Blank(s)	In situ, benign or unknown behavior neoplasm	Dead (attributable to this cancer dx)	107	Dead	1029485	Hospital inpatient/outpatient or clinic	Married (including common law)	Blank(s)	Blank(s)	Blank(s)
55 years	Black	Female	2005	C17.9-Small intestine, NOS	Unknown	Blank(s)	Blank(s)	Not a paired site	Positive histology	8936/3: Gastrointestinal stromal sarcoma	NA	NA	NA	Blank(s)	Blank(s)	Blank(s)	Blank(s)	Blank(s)	Blank(s)	Blank(s)	Blank(s)	Blank(s)	Blank(s)	Blank(s)	Blank(s)	Blank(s)	Blank(s)	Blank(s)	Blank(s)	40	Blank(s)	Blank(s)	Blank(s)	Blank(s)	85	300	0	40	Blank(s)	Small Intestine	Dead (attributable to this cancer dx)	84	Dead	1029623	Hospital inpatient/outpatient or clinic	Single (never married)	Blank(s)	Blank(s)	Blank(s)
45 years	Black	Female	2006	C17.9-Small intestine, NOS	Unknown	Blank(s)	Blank(s)	Not a paired site	Positive histology	8936/3: Gastrointestinal stromal sarcoma	NA	NA	NA	Blank(s)	Blank(s)	Blank(s)	Blank(s)	Blank(s)	Blank(s)	Blank(s)	Blank(s)	Blank(s)	Blank(s)	Blank(s)	Blank(s)	Blank(s)	Blank(s)	Blank(s)	Blank(s)	0	Blank(s)	Blank(s)	Blank(s)	Blank(s)	15	400	0	0	Blank(s)	Congenital Anomalies	Alive or dead of other cause	0	Dead	1032537	Hospital inpatient/outpatient or clinic	Single (never married)	Blank(s)	Blank(s)	Blank(s)
74 years	Other (American Indian/AK Native, Asian/Pacific Islander)	Female	2006	C16.0-Cardia, NOS	Unknown	Blank(s)	Blank(s)	Not a paired site	Positive histology	8936/3: Gastrointestinal stromal sarcoma	NA	NA	NA	Blank(s)	Blank(s)	Blank(s)	Blank(s)	Blank(s)	Blank(s)	Blank(s)	Blank(s)	Blank(s)	Blank(s)	Blank(s)	Blank(s)	Blank(s)	Blank(s)	Blank(s)	Blank(s)	50	Blank(s)	Blank(s)	Blank(s)	Blank(s)	110	400	0	0	Blank(s)	Other Cause of Death	Alive or dead of other cause	90	Dead	1032560	Hospital inpatient/outpatient or clinic	Married (including common law)	Blank(s)	Blank(s)	Blank(s)
57 years	Other (American Indian/AK Native, Asian/Pacific Islander)	Male	2006	C17.9-Small intestine, NOS	Unknown	Blank(s)	Blank(s)	Not a paired site	Positive histology	8936/3: Gastrointestinal stromal sarcoma	NA	NA	NA	Blank(s)	Blank(s)	Blank(s)	Blank(s)	Blank(s)	Blank(s)	Blank(s)	Blank(s)	Blank(s)	Blank(s)	Blank(s)	Blank(s)	Blank(s)	Blank(s)	Blank(s)	Blank(s)	40	Blank(s)	Blank(s)	Blank(s)	Blank(s)	92	650	0	0	Blank(s)	Alive	Alive or dead of other cause	158	Alive	1032564	Hospital inpatient/outpatient or clinic	Married (including common law)	Blank(s)	Blank(s)	Blank(s)
67 years	Other (American Indian/AK Native, Asian/Pacific Islander)	Male	2005	C49.4-Conn, subcutaneous, other soft tis: abdomen	Unknown	Blank(s)	Blank(s)	Not a paired site	Positive histology	8936/3: Gastrointestinal stromal sarcoma	TX	NX	M1	Blank(s)	Blank(s)	Blank(s)	Blank(s)	Blank(s)	Blank(s)	Blank(s)	Blank(s)	Blank(s)	Blank(s)	Blank(s)	Blank(s)	Blank(s)	Blank(s)	Blank(s)	Blank(s)	0	Blank(s)	Blank(s)	Blank(s)	Blank(s)	72	999	999	40	Blank(s)	Other Digestive Organs	Dead (attributable to this cancer dx)	2	Dead	1032699	Hospital inpatient/outpatient or clinic	Married (including common law)	Blank(s)	Blank(s)	Blank(s)
94 years	White	Female	2006	C16.6-Greater curvature of stomach NOS	Unknown	Blank(s)	Blank(s)	Not a paired site	Positive histology	8936/3: Gastrointestinal stromal sarcoma	NA	NA	NA	Blank(s)	Blank(s)	Blank(s)	Blank(s)	Blank(s)	Blank(s)	Blank(s)	Blank(s)	Blank(s)	Blank(s)	Blank(s)	Blank(s)	Blank(s)	Blank(s)	Blank(s)	Blank(s)	51	Blank(s)	Blank(s)	Blank(s)	Blank(s)	90	500	0	0	Blank(s)	In situ, benign or unknown behavior neoplasm	Dead (attributable to this cancer dx)	0	Dead	1033389	Hospital inpatient/outpatient or clinic	Widowed	Blank(s)	Blank(s)	Blank(s)
79 years	White	Female	2006	C16.8-Overlapping lesion of stomach	Unknown	Blank(s)	Blank(s)	Not a paired site	Positive histology	8936/3: Gastrointestinal stromal sarcoma	NA	NA	NA	Blank(s)	Blank(s)	Blank(s)	Blank(s)	Blank(s)	Blank(s)	Blank(s)	Blank(s)	Blank(s)	Blank(s)	Blank(s)	Blank(s)	Blank(s)	Blank(s)	Blank(s)	Blank(s)	25	Blank(s)	Blank(s)	Blank(s)	Blank(s)	7	300	0	0	Blank(s)	Diseases of Heart	Alive or dead of other cause	144	Dead	1033390	Hospital inpatient/outpatient or clinic	Widowed	Blank(s)	Blank(s)	Blank(s)
61 years	Other (American Indian/AK Native, Asian/Pacific Islander)	Female	2007	C17.0-Duodenum	Unknown	Blank(s)	Blank(s)	Not a paired site	Positive histology	8936/3: Gastrointestinal stromal sarcoma	NA	NA	NA	Blank(s)	Blank(s)	Blank(s)	Blank(s)	Blank(s)	Blank(s)	Blank(s)	Blank(s)	Blank(s)	Blank(s)	Blank(s)	Blank(s)	Blank(s)	Blank(s)	Blank(s)	Blank(s)	30	Blank(s)	Blank(s)	Blank(s)	Blank(s)	36	400	0	0	Blank(s)	Alive	Alive or dead of other cause	155	Alive	1033864	Hospital inpatient/outpatient or clinic	Married (including common law)	Blank(s)	Blank(s)	Blank(s)
77 years	Other (American Indian/AK Native, Asian/Pacific Islander)	Female	2002	C17.2-Ileum	Unknown	Blank(s)	Blank(s)	Not a paired site	Positive histology	8936/3: Gastrointestinal stromal sarcoma	Blank(s)	Blank(s)	Blank(s)	88	Recode scheme not yet available	Recode scheme not yet available	Recode scheme not yet available	Blank(s)	Blank(s)	Blank(s)	Blank(s)	Blank(s)	Blank(s)	Blank(s)	Blank(s)	Blank(s)	Blank(s)	Blank(s)	Blank(s)	30	Blank(s)	Blank(s)	Blank(s)	Blank(s)	Blank(s)	Blank(s)	Blank(s)	Blank(s)	Blank(s)	Soft Tissue including Heart	Alive or dead of other cause	89	Dead	1034976	Hospital inpatient/outpatient or clinic	Widowed	Blank(s)	Blank(s)	Blank(s)
57 years	Other (American Indian/AK Native, Asian/Pacific Islander)	Male	2012	C15.8-Overlapping lesion of esophagus	Unknown	Blank(s)	Blank(s)	Not a paired site	Positive histology	8936/3: Gastrointestinal stromal sarcoma	NA	NA	NA	Blank(s)	Blank(s)	Blank(s)	Blank(s)	T1	N0	M0	I	Blank(s)	Blank(s)	Blank(s)	Blank(s)	Blank(s)	Blank(s)	Blank(s)	Blank(s)	27	No	No	No	No	19	170	0	0	Blank(s)	Alive	Alive or dead of other cause	94	Alive	1037007	Hospital inpatient/outpatient or clinic	Married (including common law)	Blank(s)	Blank(s)	Blank(s)
84 years	White	Female	2007	C16.6-Greater curvature of stomach NOS	Unknown	Blank(s)	Blank(s)	Not a paired site	Positive histology	8936/3: Gastrointestinal stromal sarcoma	NA	NA	NA	Blank(s)	Blank(s)	Blank(s)	Blank(s)	Blank(s)	Blank(s)	Blank(s)	Blank(s)	Blank(s)	Blank(s)	Blank(s)	Blank(s)	Blank(s)	Blank(s)	Blank(s)	Blank(s)	20	Blank(s)	Blank(s)	Blank(s)	Blank(s)	7	100	0	0	Blank(s)	Septicemia	Alive or dead of other cause	96	Dead	1039558	Hospital inpatient/outpatient or clinic	Widowed	Blank(s)	Blank(s)	Blank(s)
66 years	White	Male	2007	C17.0-Duodenum	Unknown	Blank(s)	Blank(s)	Not a paired site	Positive histology	8936/3: Gastrointestinal stromal sarcoma	NA	NA	NA	Blank(s)	Blank(s)	Blank(s)	Blank(s)	Blank(s)	Blank(s)	Blank(s)	Blank(s)	Blank(s)	Blank(s)	Blank(s)	Blank(s)	Blank(s)	Blank(s)	Blank(s)	Blank(s)	27	Blank(s)	Blank(s)	Blank(s)	Blank(s)	150	300	0	40	Blank(s)	Soft Tissue including Heart	Dead (attributable to this cancer dx)	32	Dead	1039840	Hospital inpatient/outpatient or clinic	Married (including common law)	Blank(s)	Blank(s)	Blank(s)
94 years	White	Female	2007	C16.9-Stomach, NOS	Unknown	Blank(s)	Blank(s)	Not a paired site	Positive histology	8936/3: Gastrointestinal stromal sarcoma	NA	NA	NA	Blank(s)	Blank(s)	Blank(s)	Blank(s)	Blank(s)	Blank(s)	Blank(s)	Blank(s)	Blank(s)	Blank(s)	Blank(s)	Blank(s)	Blank(s)	Blank(s)	Blank(s)	Blank(s)	0	Blank(s)	Blank(s)	Blank(s)	Blank(s)	140	600	0	40	Blank(s)	In situ, benign or unknown behavior neoplasm	Dead (attributable to this cancer dx)	52	Dead	1042250	Hospital inpatient/outpatient or clinic	Married (including common law)	Blank(s)	Blank(s)	Blank(s)
58 years	Other (American Indian/AK Native, Asian/Pacific Islander)	Male	2007	C18.7-Sigmoid colon	Unknown	Blank(s)	Blank(s)	Not a paired site	Positive histology	8936/3: Gastrointestinal stromal sarcoma	NA	NA	NA	Blank(s)	Blank(s)	Blank(s)	Blank(s)	Blank(s)	Blank(s)	Blank(s)	Blank(s)	Blank(s)	Blank(s)	Blank(s)	Blank(s)	Blank(s)	Blank(s)	Blank(s)	Blank(s)	30	Blank(s)	Blank(s)	Blank(s)	Blank(s)	120	600	0	40	Blank(s)	Alive	Alive or dead of other cause	155	Alive	1044507	Hospital inpatient/outpatient or clinic	Married (including common law)	Blank(s)	Blank(s)	Blank(s)
57 years	White	Female	2006	C17.2-Ileum	Unknown	Blank(s)	Blank(s)	Not a paired site	Positive histology	8936/3: Gastrointestinal stromal sarcoma	NA	NA	NA	Blank(s)	Blank(s)	Blank(s)	Blank(s)	Blank(s)	Blank(s)	Blank(s)	Blank(s)	Blank(s)	Blank(s)	Blank(s)	Blank(s)	Blank(s)	Blank(s)	Blank(s)	Blank(s)	30	Blank(s)	Blank(s)	Blank(s)	Blank(s)	60	450	0	0	Blank(s)	Alive	Alive or dead of other cause	106	Alive	1046860	Hospital inpatient/outpatient or clinic	Single (never married)	Blank(s)	Blank(s)	Blank(s)
85 years	White	Male	2007	C17.2-Ileum	Unknown	Blank(s)	Blank(s)	Not a paired site	Positive histology	8936/3: Gastrointestinal stromal sarcoma	NA	NA	NA	Blank(s)	Blank(s)	Blank(s)	Blank(s)	Blank(s)	Blank(s)	Blank(s)	Blank(s)	Blank(s)	Blank(s)	Blank(s)	Blank(s)	Blank(s)	Blank(s)	Blank(s)	Blank(s)	40	Blank(s)	Blank(s)	Blank(s)	Blank(s)	999	450	999	40	Blank(s)	Soft Tissue including Heart	Dead (attributable to this cancer dx)	46	Dead	1047958	Hospital inpatient/outpatient or clinic	Married (including common law)	Blank(s)	Blank(s)	Blank(s)
76 years	Other (American Indian/AK Native, Asian/Pacific Islander)	Female	2007	C17.0-Duodenum	Unknown	Blank(s)	Blank(s)	Not a paired site	Positive exfoliative cytology, no positive histology	8936/3: Gastrointestinal stromal sarcoma	NA	NA	NA	Blank(s)	Blank(s)	Blank(s)	Blank(s)	Blank(s)	Blank(s)	Blank(s)	Blank(s)	Blank(s)	Blank(s)	Blank(s)	Blank(s)	Blank(s)	Blank(s)	Blank(s)	Blank(s)	0	Blank(s)	Blank(s)	Blank(s)	Blank(s)	20	300	0	0	Blank(s)	State DC not available or state DC available but no COD	Dead (missing/unknown COD)	124	Dead	1049414	Hospital inpatient/outpatient or clinic	Married (including common law)	Blank(s)	Blank(s)	Blank(s)
61 years	White	Female	2007	C26.9-Gastrointestinal tract, NOS	Unknown	Blank(s)	Blank(s)	Not a paired site	Positive histology	8936/3: Gastrointestinal stromal sarcoma	NA	NA	NA	Blank(s)	Blank(s)	Blank(s)	Blank(s)	Blank(s)	Blank(s)	Blank(s)	Blank(s)	Blank(s)	Blank(s)	Blank(s)	Blank(s)	Blank(s)	Blank(s)	Blank(s)	Blank(s)	40	Blank(s)	Blank(s)	Blank(s)	Blank(s)	999	600	100	0	Blank(s)	Alive	Alive or dead of other cause	117	Alive	1051823	Hospital inpatient/outpatient or clinic	Single (never married)	Blank(s)	Blank(s)	Blank(s)
51 years	White	Female	2007	C16.1-Fundus of stomach	Unknown	Blank(s)	Blank(s)	Not a paired site	Positive histology	8936/3: Gastrointestinal stromal sarcoma	NA	NA	NA	Blank(s)	Blank(s)	Blank(s)	Blank(s)	Blank(s)	Blank(s)	Blank(s)	Blank(s)	Blank(s)	Blank(s)	Blank(s)	Blank(s)	Blank(s)	Blank(s)	Blank(s)	Blank(s)	27	Blank(s)	Blank(s)	Blank(s)	Blank(s)	5	300	0	0	Blank(s)	Alive	Alive or dead of other cause	75	Alive	1052438	Hospital inpatient/outpatient or clinic	Divorced	Blank(s)	Blank(s)	Blank(s)
66 years	White	Male	2008	C16.8-Overlapping lesion of stomach	Unknown	Blank(s)	Blank(s)	Not a paired site	Positive histology	8936/3: Gastrointestinal stromal sarcoma	NA	NA	NA	Blank(s)	Blank(s)	Blank(s)	Blank(s)	Blank(s)	Blank(s)	Blank(s)	Blank(s)	Blank(s)	Blank(s)	Blank(s)	Blank(s)	Blank(s)	Blank(s)	Blank(s)	Blank(s)	30	Blank(s)	Blank(s)	Blank(s)	Blank(s)	18	100	0	0	Blank(s)	Alive	Alive or dead of other cause	141	Alive	1052727	Hospital inpatient/outpatient or clinic	Married (including common law)	Blank(s)	Blank(s)	Blank(s)
44 years	White	Male	2007	C17.1-Jejunum	Unknown	Blank(s)	Blank(s)	Not a paired site	Positive histology	8936/3: Gastrointestinal stromal sarcoma	NA	NA	NA	Blank(s)	Blank(s)	Blank(s)	Blank(s)	Blank(s)	Blank(s)	Blank(s)	Blank(s)	Blank(s)	Blank(s)	Blank(s)	Blank(s)	Blank(s)	Blank(s)	Blank(s)	Blank(s)	30	Blank(s)	Blank(s)	Blank(s)	Blank(s)	75	400	0	0	Blank(s)	Stomach	Dead (attributable to this cancer dx)	52	Dead	1052789	Hospital inpatient/outpatient or clinic	Married (including common law)	Blank(s)	Blank(s)	Blank(s)
68 years	White	Male	2007	C16.6-Greater curvature of stomach NOS	Unknown	Blank(s)	Blank(s)	Not a paired site	Positive histology	8936/3: Gastrointestinal stromal sarcoma	NA	NA	NA	Blank(s)	Blank(s)	Blank(s)	Blank(s)	Blank(s)	Blank(s)	Blank(s)	Blank(s)	Blank(s)	Blank(s)	Blank(s)	Blank(s)	Blank(s)	Blank(s)	Blank(s)	Blank(s)	30	Blank(s)	Blank(s)	Blank(s)	Blank(s)	17	200	0	0	Blank(s)	Alive	Alive or dead of other cause	152	Alive	1052842	Hospital inpatient/outpatient or clinic	Married (including common law)	Blank(s)	Blank(s)	Blank(s)
70 years	Black	Male	2007	C16.1-Fundus of stomach	Unknown	Blank(s)	Blank(s)	Not a paired site	Positive histology	8936/3: Gastrointestinal stromal sarcoma	NA	NA	NA	Blank(s)	Blank(s)	Blank(s)	Blank(s)	Blank(s)	Blank(s)	Blank(s)	Blank(s)	Blank(s)	Blank(s)	Blank(s)	Blank(s)	Blank(s)	Blank(s)	Blank(s)	Blank(s)	0	Blank(s)	Blank(s)	Blank(s)	Blank(s)	15	300	0	0	Blank(s)	Lung and Bronchus	Alive or dead of other cause	30	Dead	1053767	Hospital inpatient/outpatient or clinic	Divorced	Blank(s)	Blank(s)	Blank(s)
75 years	Other (American Indian/AK Native, Asian/Pacific Islander)	Female	2007	C18.0-Cecum	Unknown	Blank(s)	Blank(s)	Not a paired site	Positive histology	8936/3: Gastrointestinal stromal sarcoma	NA	NA	NA	Blank(s)	Blank(s)	Blank(s)	Blank(s)	Blank(s)	Blank(s)	Blank(s)	Blank(s)	Blank(s)	Blank(s)	Blank(s)	Blank(s)	Blank(s)	Blank(s)	Blank(s)	Blank(s)	40	Blank(s)	Blank(s)	Blank(s)	Blank(s)	15	200	0	0	Blank(s)	Alive	Alive or dead of other cause	150	Alive	1053791	Hospital inpatient/outpatient or clinic	Married (including common law)	Blank(s)	Blank(s)	Blank(s)
64 years	Other (American Indian/AK Native, Asian/Pacific Islander)	Male	2007	C17.8-Overlapping lesion of small intestine	Poorly differentiated; Grade III	Blank(s)	Blank(s)	Not a paired site	Positive histology	8936/3: Gastrointestinal stromal sarcoma	NA	NA	NA	Blank(s)	Blank(s)	Blank(s)	Blank(s)	Blank(s)	Blank(s)	Blank(s)	Blank(s)	Blank(s)	Blank(s)	Blank(s)	Blank(s)	Blank(s)	Blank(s)	Blank(s)	Blank(s)	30	Blank(s)	Blank(s)	Blank(s)	Blank(s)	50	120	200	0	Blank(s)	Lung and Bronchus	Alive or dead of other cause	5	Dead	1054107	Hospital inpatient/outpatient or clinic	Married (including common law)	Blank(s)	Blank(s)	Blank(s)
60 years	White	Male	2009	C17.2-Ileum	Unknown	Blank(s)	Blank(s)	Not a paired site	Positive histology	8936/3: Gastrointestinal stromal sarcoma	NA	NA	NA	Blank(s)	Blank(s)	Blank(s)	Blank(s)	Blank(s)	Blank(s)	Blank(s)	Blank(s)	Blank(s)	Blank(s)	Blank(s)	Blank(s)	Blank(s)	Blank(s)	Blank(s)	Blank(s)	0	Blank(s)	Blank(s)	Blank(s)	Blank(s)	80	200	0	40	Blank(s)	Alive	Alive or dead of other cause	119	Alive	1058846	Hospital inpatient/outpatient or clinic	Married (including common law)	Blank(s)	Blank(s)	Blank(s)
72 years	White	Male	2011	C16.3-Gastric antrum	Unknown	Blank(s)	Blank(s)	Not a paired site	Positive histology	8936/3: Gastrointestinal stromal sarcoma	NA	NA	NA	Blank(s)	Blank(s)	Blank(s)	Blank(s)	T4	N1	M0	IV	Blank(s)	Blank(s)	Blank(s)	Blank(s)	Blank(s)	Blank(s)	Blank(s)	Blank(s)	51	No	No	No	No	125	398	110	0	Blank(s)	Alive	Alive or dead of other cause	96	Alive	1059615	Hospital inpatient/outpatient or clinic	Divorced	Blank(s)	Blank(s)	Blank(s)
49 years	Black	Male	2007	C16.6-Greater curvature of stomach NOS	Unknown	Blank(s)	Blank(s)	Not a paired site	Positive histology	8936/3: Gastrointestinal stromal sarcoma	NA	NA	NA	Blank(s)	Blank(s)	Blank(s)	Blank(s)	Blank(s)	Blank(s)	Blank(s)	Blank(s)	Blank(s)	Blank(s)	Blank(s)	Blank(s)	Blank(s)	Blank(s)	Blank(s)	Blank(s)	30	Blank(s)	Blank(s)	Blank(s)	Blank(s)	240	700	0	40	Blank(s)	Alive	Alive or dead of other cause	144	Alive	1061758	Hospital inpatient/outpatient or clinic	Single (never married)	Blank(s)	Blank(s)	Blank(s)
38 years	Black	Male	2007	C16.9-Stomach, NOS	Unknown	Blank(s)	Blank(s)	Not a paired site	Positive histology	8936/3: Gastrointestinal stromal sarcoma	NA	NA	NA	Blank(s)	Blank(s)	Blank(s)	Blank(s)	Blank(s)	Blank(s)	Blank(s)	Blank(s)	Blank(s)	Blank(s)	Blank(s)	Blank(s)	Blank(s)	Blank(s)	Blank(s)	Blank(s)	0	Blank(s)	Blank(s)	Blank(s)	Blank(s)	130	999	0	50	Blank(s)	In situ, benign or unknown behavior neoplasm	Dead (attributable to this cancer dx)	50	Dead	1061761	Hospital inpatient/outpatient or clinic	Married (including common law)	Blank(s)	Blank(s)	Blank(s)
58 years	Other (American Indian/AK Native, Asian/Pacific Islander)	Female	2007	C16.6-Greater curvature of stomach NOS	Unknown	Blank(s)	Blank(s)	Not a paired site	Positive histology	8936/3: Gastrointestinal stromal sarcoma	NA	NA	NA	Blank(s)	Blank(s)	Blank(s)	Blank(s)	Blank(s)	Blank(s)	Blank(s)	Blank(s)	Blank(s)	Blank(s)	Blank(s)	Blank(s)	Blank(s)	Blank(s)	Blank(s)	Blank(s)	0	Blank(s)	Blank(s)	Blank(s)	Blank(s)	174	600	0	40	Blank(s)	Soft Tissue including Heart	Dead (attributable to this cancer dx)	31	Dead	1062421	Hospital inpatient/outpatient or clinic	Single (never married)	Blank(s)	Blank(s)	Blank(s)
42 years	Other (American Indian/AK Native, Asian/Pacific Islander)	Female	2008	C16.0-Cardia, NOS	Unknown	Blank(s)	Blank(s)	Not a paired site	Positive histology	8936/3: Gastrointestinal stromal sarcoma	NA	NA	NA	Blank(s)	Blank(s)	Blank(s)	Blank(s)	Blank(s)	Blank(s)	Blank(s)	Blank(s)	Blank(s)	Blank(s)	Blank(s)	Blank(s)	Blank(s)	Blank(s)	Blank(s)	Blank(s)	30	Blank(s)	Blank(s)	Blank(s)	Blank(s)	65	300	0	0	Blank(s)	In situ, benign or unknown behavior neoplasm	Dead (attributable to this cancer dx)	92	Dead	1062447	Hospital inpatient/outpatient or clinic	Married (including common law)	Blank(s)	Blank(s)	Blank(s)
42 years	White	Female	2007	C16.3-Gastric antrum	Unknown	Blank(s)	Blank(s)	Not a paired site	Radiography without microscopic confirm	8936/3: Gastrointestinal stromal sarcoma	NA	NA	NA	Blank(s)	Blank(s)	Blank(s)	Blank(s)	Blank(s)	Blank(s)	Blank(s)	Blank(s)	Blank(s)	Blank(s)	Blank(s)	Blank(s)	Blank(s)	Blank(s)	Blank(s)	Blank(s)	0	Blank(s)	Blank(s)	Blank(s)	Blank(s)	999	999	999	40	Blank(s)	Alive	Alive or dead of other cause	145	Alive	1066032	Hospital inpatient/outpatient or clinic	Married (including common law)	Blank(s)	Blank(s)	Blank(s)
85 years	Black	Female	2007	C16.9-Stomach, NOS	Moderately differentiated; Grade II	Blank(s)	Blank(s)	Not a paired site	Positive histology	8936/3: Gastrointestinal stromal sarcoma	NA	NA	NA	Blank(s)	Blank(s)	Blank(s)	Blank(s)	Blank(s)	Blank(s)	Blank(s)	Blank(s)	Blank(s)	Blank(s)	Blank(s)	Blank(s)	Blank(s)	Blank(s)	Blank(s)	Blank(s)	30	Blank(s)	Blank(s)	Blank(s)	Blank(s)	48	160	0	0	Blank(s)	Diseases of Heart	Alive or dead of other cause	18	Dead	1066066	Hospital inpatient/outpatient or clinic	Divorced	Blank(s)	Blank(s)	Blank(s)
75 years	White	Female	2018	C16.1-Fundus of stomach	Blank(s)	9	L	Not a paired site	Positive histology	8936/3: Gastrointestinal stromal sarcoma	Blank(s)	Blank(s)	Blank(s)	Blank(s)	Blank(s)	Blank(s)	Blank(s)	Blank(s)	Blank(s)	Blank(s)	Blank(s)	Blank(s)	Blank(s)	Blank(s)	Blank(s)	T1	N0	M0	1A	31	No	No	No	No	Blank(s)	Blank(s)	Blank(s)	Blank(s)	20	Alive	Alive or dead of other cause	14	Alive	1066118	Hospital inpatient/outpatient or clinic	Married (including common law)	100	0	0
53 years	Other (American Indian/AK Native, Asian/Pacific Islander)	Male	2007	C17.0-Duodenum	Unknown	Blank(s)	Blank(s)	Not a paired site	Positive histology	8936/3: Gastrointestinal stromal sarcoma	NA	NA	NA	Blank(s)	Blank(s)	Blank(s)	Blank(s)	Blank(s)	Blank(s)	Blank(s)	Blank(s)	Blank(s)	Blank(s)	Blank(s)	Blank(s)	Blank(s)	Blank(s)	Blank(s)	Blank(s)	27	Blank(s)	Blank(s)	Blank(s)	Blank(s)	70	300	0	0	Blank(s)	Alive	Alive or dead of other cause	144	Alive	1067329	Hospital inpatient/outpatient or clinic	Married (including common law)	Blank(s)	Blank(s)	Blank(s)
76 years	White	Male	2004	C16.9-Stomach, NOS	Unknown	Blank(s)	Blank(s)	Not a paired site	Positive histology	8936/3: Gastrointestinal stromal sarcoma	NA	NA	NA	Blank(s)	Blank(s)	Blank(s)	Blank(s)	Blank(s)	Blank(s)	Blank(s)	Blank(s)	Blank(s)	Blank(s)	Blank(s)	Blank(s)	Blank(s)	Blank(s)	Blank(s)	Blank(s)	30	Blank(s)	Blank(s)	Blank(s)	Blank(s)	30	300	0	0	Blank(s)	State DC not available or state DC available but no COD	Dead (missing/unknown COD)	59	Dead	1068096	Hospital inpatient/outpatient or clinic	Married (including common law)	Blank(s)	Blank(s)	Blank(s)
66 years	White	Female	2007	C26.9-Gastrointestinal tract, NOS	Unknown	Blank(s)	Blank(s)	Not a paired site	Positive histology	8936/3: Gastrointestinal stromal sarcoma	NA	NA	NA	Blank(s)	Blank(s)	Blank(s)	Blank(s)	Blank(s)	Blank(s)	Blank(s)	Blank(s)	Blank(s)	Blank(s)	Blank(s)	Blank(s)	Blank(s)	Blank(s)	Blank(s)	Blank(s)	30	Blank(s)	Blank(s)	Blank(s)	Blank(s)	999	999	0	40	Blank(s)	Miscellaneous Malignant Cancer	Dead (attributable to this cancer dx)	16	Dead	1068506	Hospital inpatient/outpatient or clinic	Married (including common law)	Blank(s)	Blank(s)	Blank(s)
62 years	White	Male	2014	C16.2-Body of stomach	Unknown	Blank(s)	Blank(s)	Not a paired site	Positive histology	8936/3: Gastrointestinal stromal sarcoma	NA	NA	NA	Blank(s)	Blank(s)	Blank(s)	Blank(s)	TX	N0	M0	UNK Stage	Blank(s)	Blank(s)	Blank(s)	Blank(s)	Blank(s)	Blank(s)	Blank(s)	Blank(s)	0	Unknown	Unknown	Unknown	Unknown	15	999	999	99	Blank(s)	Alive	Alive or dead of other cause	63	Alive	1068537	Hospital inpatient/outpatient or clinic	Single (never married)	Blank(s)	Blank(s)	Blank(s)
84 years	Other (American Indian/AK Native, Asian/Pacific Islander)	Male	2008	C48.1-Specified parts of peritoneum	Unknown	Blank(s)	Blank(s)	Not a paired site	Positive histology	8936/3: Gastrointestinal stromal sarcoma	T2b	N0	M0	Blank(s)	Blank(s)	Blank(s)	Blank(s)	Blank(s)	Blank(s)	Blank(s)	Blank(s)	Blank(s)	Blank(s)	Blank(s)	Blank(s)	Blank(s)	Blank(s)	Blank(s)	Blank(s)	0	Blank(s)	Blank(s)	Blank(s)	Blank(s)	100	400	0	0	Blank(s)	In situ, benign or unknown behavior neoplasm	Dead (attributable to this cancer dx)	1	Dead	1068879	Hospital inpatient/outpatient or clinic	Married (including common law)	Blank(s)	Blank(s)	Blank(s)
25 years	White	Male	2007	C17.1-Jejunum	Unknown	Blank(s)	Blank(s)	Not a paired site	Positive histology	8936/3: Gastrointestinal stromal sarcoma	NA	NA	NA	Blank(s)	Blank(s)	Blank(s)	Blank(s)	Blank(s)	Blank(s)	Blank(s)	Blank(s)	Blank(s)	Blank(s)	Blank(s)	Blank(s)	Blank(s)	Blank(s)	Blank(s)	Blank(s)	20	Blank(s)	Blank(s)	Blank(s)	Blank(s)	43	200	0	0	Blank(s)	Alive	Alive or dead of other cause	49	Alive	1069421	Hospital inpatient/outpatient or clinic	Single (never married)	Blank(s)	Blank(s)	Blank(s)
41 years	White	Female	2008	C16.1-Fundus of stomach	Unknown	Blank(s)	Blank(s)	Not a paired site	Positive histology	8936/3: Gastrointestinal stromal sarcoma	NA	NA	NA	Blank(s)	Blank(s)	Blank(s)	Blank(s)	Blank(s)	Blank(s)	Blank(s)	Blank(s)	Blank(s)	Blank(s)	Blank(s)	Blank(s)	Blank(s)	Blank(s)	Blank(s)	Blank(s)	61	Blank(s)	Blank(s)	Blank(s)	Blank(s)	34	300	999	40	Blank(s)	Alive	Alive or dead of other cause	143	Alive	1069929	Hospital inpatient/outpatient or clinic	Married (including common law)	Blank(s)	Blank(s)	Blank(s)
67 years	White	Male	2008	C76.2-Abdomen, NOS	Unknown	Blank(s)	Blank(s)	Not a paired site	Positive histology	8936/3: Gastrointestinal stromal sarcoma	NA	NA	NA	Blank(s)	Blank(s)	Blank(s)	Blank(s)	Blank(s)	Blank(s)	Blank(s)	Blank(s)	Blank(s)	Blank(s)	Blank(s)	Blank(s)	Blank(s)	Blank(s)	Blank(s)	Blank(s)	98	Blank(s)	Blank(s)	Blank(s)	Blank(s)	999	988	988	98	Blank(s)	Alive	Alive or dead of other cause	143	Alive	1070569	Hospital inpatient/outpatient or clinic	Widowed	Blank(s)	Blank(s)	Blank(s)
71 years	White	Male	2008	C16.5-Lesser curvature of stomach NOS	Unknown	Blank(s)	Blank(s)	Not a paired site	Positive histology	8936/3: Gastrointestinal stromal sarcoma	NA	NA	NA	Blank(s)	Blank(s)	Blank(s)	Blank(s)	Blank(s)	Blank(s)	Blank(s)	Blank(s)	Blank(s)	Blank(s)	Blank(s)	Blank(s)	Blank(s)	Blank(s)	Blank(s)	Blank(s)	30	Blank(s)	Blank(s)	Blank(s)	Blank(s)	65	300	0	0	Blank(s)	Alive	Alive or dead of other cause	136	Alive	1073476	Hospital inpatient/outpatient or clinic	Married (including common law)	Blank(s)	Blank(s)	Blank(s)
56 years	White	Female	2007	C16.9-Stomach, NOS	Unknown	Blank(s)	Blank(s)	Not a paired site	Positive histology	8936/3: Gastrointestinal stromal sarcoma	NA	NA	NA	Blank(s)	Blank(s)	Blank(s)	Blank(s)	Blank(s)	Blank(s)	Blank(s)	Blank(s)	Blank(s)	Blank(s)	Blank(s)	Blank(s)	Blank(s)	Blank(s)	Blank(s)	Blank(s)	90	Blank(s)	Blank(s)	Blank(s)	Blank(s)	999	400	999	0	Blank(s)	Alive	Alive or dead of other cause	155	Alive	1076408	Hospital inpatient/outpatient or clinic	Divorced	Blank(s)	Blank(s)	Blank(s)
56 years	White	Male	2008	C16.0-Cardia, NOS	Unknown	Blank(s)	Blank(s)	Not a paired site	Positive histology	8936/3: Gastrointestinal stromal sarcoma	NA	NA	NA	Blank(s)	Blank(s)	Blank(s)	Blank(s)	Blank(s)	Blank(s)	Blank(s)	Blank(s)	Blank(s)	Blank(s)	Blank(s)	Blank(s)	Blank(s)	Blank(s)	Blank(s)	Blank(s)	0	Blank(s)	Blank(s)	Blank(s)	Blank(s)	999	700	0	40	Blank(s)	Alive	Alive or dead of other cause	108	Alive	1077828	Hospital inpatient/outpatient or clinic	Married (including common law)	Blank(s)	Blank(s)	Blank(s)
56 years	White	Male	2015	C49.4-Conn, subcutaneous, other soft tis: abdomen	Undifferentiated; anaplastic; Grade IV	Blank(s)	Blank(s)	Not a paired site	Positive histology	8936/3: Gastrointestinal stromal sarcoma	T2NOS	N0	M0	Blank(s)	Blank(s)	Blank(s)	Blank(s)	NA	NA	NA	NA	Blank(s)	Blank(s)	Blank(s)	Blank(s)	Blank(s)	Blank(s)	Blank(s)	Blank(s)	0	No	No	No	No	200	300	0	0	Blank(s)	Soft Tissue including Heart	Dead (attributable to this cancer dx)	7	Dead	1078473	Hospital inpatient/outpatient or clinic	Single (never married)	Blank(s)	Blank(s)	Blank(s)
38 years	White	Female	2008	C49.5-Conn, subcutaneous, other soft tis: pelvis	Unknown	Blank(s)	Blank(s)	Not a paired site	Positive histology	8936/3: Gastrointestinal stromal sarcoma	T2NOS	N0	M1	Blank(s)	Blank(s)	Blank(s)	Blank(s)	Blank(s)	Blank(s)	Blank(s)	Blank(s)	Blank(s)	Blank(s)	Blank(s)	Blank(s)	Blank(s)	Blank(s)	Blank(s)	Blank(s)	0	Blank(s)	Blank(s)	Blank(s)	Blank(s)	200	300	0	40	Blank(s)	Alive	Alive or dead of other cause	137	Alive	1078775	Hospital inpatient/outpatient or clinic	Married (including common law)	Blank(s)	Blank(s)	Blank(s)
67 years	White	Female	2007	C48.1-Specified parts of peritoneum	Unknown	Blank(s)	Blank(s)	Not a paired site	Positive histology	8936/3: Gastrointestinal stromal sarcoma	T2b	N0	M0	Blank(s)	Blank(s)	Blank(s)	Blank(s)	Blank(s)	Blank(s)	Blank(s)	Blank(s)	Blank(s)	Blank(s)	Blank(s)	Blank(s)	Blank(s)	Blank(s)	Blank(s)	Blank(s)	60	Blank(s)	Blank(s)	Blank(s)	Blank(s)	100	100	0	0	Blank(s)	Soft Tissue including Heart	Dead (attributable to this cancer dx)	102	Dead	1079499	Hospital inpatient/outpatient or clinic	Married (including common law)	Blank(s)	Blank(s)	Blank(s)
65 years	Other (American Indian/AK Native, Asian/Pacific Islander)	Male	2008	C16.6-Greater curvature of stomach NOS	Unknown	Blank(s)	Blank(s)	Not a paired site	Positive histology	8936/3: Gastrointestinal stromal sarcoma	NA	NA	NA	Blank(s)	Blank(s)	Blank(s)	Blank(s)	Blank(s)	Blank(s)	Blank(s)	Blank(s)	Blank(s)	Blank(s)	Blank(s)	Blank(s)	Blank(s)	Blank(s)	Blank(s)	Blank(s)	63	Blank(s)	Blank(s)	Blank(s)	Blank(s)	70	600	0	0	Blank(s)	Alive	Alive or dead of other cause	138	Alive	1080066	Hospital inpatient/outpatient or clinic	Married (including common law)	Blank(s)	Blank(s)	Blank(s)
66 years	White	Female	2019	C16.3-Gastric antrum	Blank(s)	9	L	Not a paired site	Positive histology	8936/3: Gastrointestinal stromal sarcoma	Blank(s)	Blank(s)	Blank(s)	Blank(s)	Blank(s)	Blank(s)	Blank(s)	Blank(s)	Blank(s)	Blank(s)	Blank(s)	Blank(s)	Blank(s)	Blank(s)	Blank(s)	T2	N0	M0	1A	30	No	No	No	No	Blank(s)	Blank(s)	Blank(s)	Blank(s)	27	Alive	Alive or dead of other cause	8	Alive	1080200	Hospital inpatient/outpatient or clinic	Married (including common law)	100	0	0
85 years	Other (American Indian/AK Native, Asian/Pacific Islander)	Male	2008	C16.0-Cardia, NOS	Unknown	Blank(s)	Blank(s)	Not a paired site	Positive histology	8936/3: Gastrointestinal stromal sarcoma	NA	NA	NA	Blank(s)	Blank(s)	Blank(s)	Blank(s)	Blank(s)	Blank(s)	Blank(s)	Blank(s)	Blank(s)	Blank(s)	Blank(s)	Blank(s)	Blank(s)	Blank(s)	Blank(s)	Blank(s)	0	Blank(s)	Blank(s)	Blank(s)	Blank(s)	58	999	100	40	Blank(s)	Chronic Obstructive Pulmonary Disease and Allied Cond	Alive or dead of other cause	16	Dead	1080651	Hospital inpatient/outpatient or clinic	Married (including common law)	Blank(s)	Blank(s)	Blank(s)
86 years	White	Female	2008	C16.8-Overlapping lesion of stomach	Unknown	Blank(s)	Blank(s)	Not a paired site	Positive histology	8936/3: Gastrointestinal stromal sarcoma	NA	NA	NA	Blank(s)	Blank(s)	Blank(s)	Blank(s)	Blank(s)	Blank(s)	Blank(s)	Blank(s)	Blank(s)	Blank(s)	Blank(s)	Blank(s)	Blank(s)	Blank(s)	Blank(s)	Blank(s)	20	Blank(s)	Blank(s)	Blank(s)	Blank(s)	200	700	0	0	Blank(s)	In situ, benign or unknown behavior neoplasm	Alive or dead of other cause	86	Dead	1082361	Hospital inpatient/outpatient or clinic	Married (including common law)	Blank(s)	Blank(s)	Blank(s)
63 years	Black	Female	2008	C16.6-Greater curvature of stomach NOS	Unknown	Blank(s)	Blank(s)	Not a paired site	Positive histology	8936/3: Gastrointestinal stromal sarcoma	NA	NA	NA	Blank(s)	Blank(s)	Blank(s)	Blank(s)	Blank(s)	Blank(s)	Blank(s)	Blank(s)	Blank(s)	Blank(s)	Blank(s)	Blank(s)	Blank(s)	Blank(s)	Blank(s)	Blank(s)	61	Blank(s)	Blank(s)	Blank(s)	Blank(s)	175	450	100	40	Blank(s)	Miscellaneous Malignant Cancer	Dead (attributable to this cancer dx)	20	Dead	1083960	Hospital inpatient/outpatient or clinic	Married (including common law)	Blank(s)	Blank(s)	Blank(s)
60 years	Other (American Indian/AK Native, Asian/Pacific Islander)	Female	2008	C20.9-Rectum, NOS	Unknown	Blank(s)	Blank(s)	Not a paired site	Positive histology	8936/3: Gastrointestinal stromal sarcoma	NA	NA	NA	Blank(s)	Blank(s)	Blank(s)	Blank(s)	Blank(s)	Blank(s)	Blank(s)	Blank(s)	Blank(s)	Blank(s)	Blank(s)	Blank(s)	Blank(s)	Blank(s)	Blank(s)	Blank(s)	20	Blank(s)	Blank(s)	Blank(s)	Blank(s)	70	200	0	0	Blank(s)	Alive	Alive or dead of other cause	135	Alive	1084296	Hospital inpatient/outpatient or clinic	Divorced	Blank(s)	Blank(s)	Blank(s)
68 years	Other (American Indian/AK Native, Asian/Pacific Islander)	Male	2008	C16.1-Fundus of stomach	Unknown	Blank(s)	Blank(s)	Not a paired site	Positive histology	8936/3: Gastrointestinal stromal sarcoma	NA	NA	NA	Blank(s)	Blank(s)	Blank(s)	Blank(s)	Blank(s)	Blank(s)	Blank(s)	Blank(s)	Blank(s)	Blank(s)	Blank(s)	Blank(s)	Blank(s)	Blank(s)	Blank(s)	Blank(s)	33	Blank(s)	Blank(s)	Blank(s)	Blank(s)	53	300	0	0	Blank(s)	Alive	Alive or dead of other cause	139	Alive	1084684	Hospital inpatient/outpatient or clinic	Married (including common law)	Blank(s)	Blank(s)	Blank(s)
75 years	Other (American Indian/AK Native, Asian/Pacific Islander)	Male	2008	C16.0-Cardia, NOS	Unknown	Blank(s)	Blank(s)	Not a paired site	Positive histology	8936/3: Gastrointestinal stromal sarcoma	NA	NA	NA	Blank(s)	Blank(s)	Blank(s)	Blank(s)	Blank(s)	Blank(s)	Blank(s)	Blank(s)	Blank(s)	Blank(s)	Blank(s)	Blank(s)	Blank(s)	Blank(s)	Blank(s)	Blank(s)	42	Blank(s)	Blank(s)	Blank(s)	Blank(s)	70	400	0	0	Blank(s)	Alive	Alive or dead of other cause	2	Alive	1086193	Hospital inpatient/outpatient or clinic	Married (including common law)	Blank(s)	Blank(s)	Blank(s)
79 years	White	Male	2008	C26.9-Gastrointestinal tract, NOS	Unknown	Blank(s)	Blank(s)	Not a paired site	Positive histology	8936/3: Gastrointestinal stromal sarcoma	NA	NA	NA	Blank(s)	Blank(s)	Blank(s)	Blank(s)	Blank(s)	Blank(s)	Blank(s)	Blank(s)	Blank(s)	Blank(s)	Blank(s)	Blank(s)	Blank(s)	Blank(s)	Blank(s)	Blank(s)	0	Blank(s)	Blank(s)	Blank(s)	Blank(s)	180	300	0	40	Blank(s)	In situ, benign or unknown behavior neoplasm	Dead (attributable to this cancer dx)	34	Dead	1087105	Hospital inpatient/outpatient or clinic	Married (including common law)	Blank(s)	Blank(s)	Blank(s)
59 years	Other (American Indian/AK Native, Asian/Pacific Islander)	Male	2008	C16.0-Cardia, NOS	Poorly differentiated; Grade III	Blank(s)	Blank(s)	Not a paired site	Positive histology	8936/3: Gastrointestinal stromal sarcoma	NA	NA	NA	Blank(s)	Blank(s)	Blank(s)	Blank(s)	Blank(s)	Blank(s)	Blank(s)	Blank(s)	Blank(s)	Blank(s)	Blank(s)	Blank(s)	Blank(s)	Blank(s)	Blank(s)	Blank(s)	0	Blank(s)	Blank(s)	Blank(s)	Blank(s)	160	300	0	40	Blank(s)	Stomach	Dead (attributable to this cancer dx)	33	Dead	1087604	Hospital inpatient/outpatient or clinic	Married (including common law)	Blank(s)	Blank(s)	Blank(s)
73 years	White	Female	2008	C16.6-Greater curvature of stomach NOS	Unknown	Blank(s)	Blank(s)	Not a paired site	Positive histology	8936/3: Gastrointestinal stromal sarcoma	NA	NA	NA	Blank(s)	Blank(s)	Blank(s)	Blank(s)	Blank(s)	Blank(s)	Blank(s)	Blank(s)	Blank(s)	Blank(s)	Blank(s)	Blank(s)	Blank(s)	Blank(s)	Blank(s)	Blank(s)	30	Blank(s)	Blank(s)	Blank(s)	Blank(s)	39	400	0	0	Blank(s)	Alive	Alive or dead of other cause	134	Alive	1091255	Hospital inpatient/outpatient or clinic	Widowed	Blank(s)	Blank(s)	Blank(s)
38 years	White	Male	2008	C16.8-Overlapping lesion of stomach	Unknown	Blank(s)	Blank(s)	Not a paired site	Positive histology	8936/3: Gastrointestinal stromal sarcoma	NA	NA	NA	Blank(s)	Blank(s)	Blank(s)	Blank(s)	Blank(s)	Blank(s)	Blank(s)	Blank(s)	Blank(s)	Blank(s)	Blank(s)	Blank(s)	Blank(s)	Blank(s)	Blank(s)	Blank(s)	30	Blank(s)	Blank(s)	Blank(s)	Blank(s)	280	800	999	40	Blank(s)	State DC not available or state DC available but no COD	Dead (missing/unknown COD)	3	Dead	1092357	Hospital inpatient/outpatient or clinic	Married (including common law)	Blank(s)	Blank(s)	Blank(s)
43 years	Other (American Indian/AK Native, Asian/Pacific Islander)	Male	2008	C49.4-Conn, subcutaneous, other soft tis: abdomen	Well differentiated; Grade I	Blank(s)	Blank(s)	Not a paired site	Positive histology	8936/3: Gastrointestinal stromal sarcoma	T2b	N0	M0	Blank(s)	Blank(s)	Blank(s)	Blank(s)	Blank(s)	Blank(s)	Blank(s)	Blank(s)	Blank(s)	Blank(s)	Blank(s)	Blank(s)	Blank(s)	Blank(s)	Blank(s)	Blank(s)	30	Blank(s)	Blank(s)	Blank(s)	Blank(s)	230	420	0	0	Blank(s)	Alive	Alive or dead of other cause	134	Alive	1093704	Hospital inpatient/outpatient or clinic	Single (never married)	Blank(s)	Blank(s)	Blank(s)
69 years	Other (American Indian/AK Native, Asian/Pacific Islander)	Female	2008	C16.1-Fundus of stomach	Unknown	Blank(s)	Blank(s)	Not a paired site	Positive histology	8936/3: Gastrointestinal stromal sarcoma	NA	NA	NA	Blank(s)	Blank(s)	Blank(s)	Blank(s)	Blank(s)	Blank(s)	Blank(s)	Blank(s)	Blank(s)	Blank(s)	Blank(s)	Blank(s)	Blank(s)	Blank(s)	Blank(s)	Blank(s)	30	Blank(s)	Blank(s)	Blank(s)	Blank(s)	35	500	0	0	Blank(s)	Alive	Alive or dead of other cause	111	Alive	1093714	Hospital inpatient/outpatient or clinic	Married (including common law)	Blank(s)	Blank(s)	Blank(s)
83 years	Black	Female	2008	C16.1-Fundus of stomach	Unknown	Blank(s)	Blank(s)	Not a paired site	Positive histology	8936/3: Gastrointestinal stromal sarcoma	NA	NA	NA	Blank(s)	Blank(s)	Blank(s)	Blank(s)	Blank(s)	Blank(s)	Blank(s)	Blank(s)	Blank(s)	Blank(s)	Blank(s)	Blank(s)	Blank(s)	Blank(s)	Blank(s)	Blank(s)	30	Blank(s)	Blank(s)	Blank(s)	Blank(s)	85	999	0	40	Blank(s)	In situ, benign or unknown behavior neoplasm	Alive or dead of other cause	97	Dead	1094677	Hospital inpatient/outpatient or clinic	Widowed	Blank(s)	Blank(s)	Blank(s)
75 years	Other (American Indian/AK Native, Asian/Pacific Islander)	Male	2008	C17.9-Small intestine, NOS	Unknown	Blank(s)	Blank(s)	Not a paired site	Positive histology	8936/3: Gastrointestinal stromal sarcoma	NA	NA	NA	Blank(s)	Blank(s)	Blank(s)	Blank(s)	Blank(s)	Blank(s)	Blank(s)	Blank(s)	Blank(s)	Blank(s)	Blank(s)	Blank(s)	Blank(s)	Blank(s)	Blank(s)	Blank(s)	30	Blank(s)	Blank(s)	Blank(s)	Blank(s)	110	300	0	0	Blank(s)	In situ, benign or unknown behavior neoplasm	Dead (attributable to this cancer dx)	79	Dead	1095996	Hospital inpatient/outpatient or clinic	Married (including common law)	Blank(s)	Blank(s)	Blank(s)
42 years	Black	Male	2008	C16.9-Stomach, NOS	Unknown	Blank(s)	Blank(s)	Not a paired site	Positive histology	8936/3: Gastrointestinal stromal sarcoma	NA	NA	NA	Blank(s)	Blank(s)	Blank(s)	Blank(s)	Blank(s)	Blank(s)	Blank(s)	Blank(s)	Blank(s)	Blank(s)	Blank(s)	Blank(s)	Blank(s)	Blank(s)	Blank(s)	Blank(s)	0	Blank(s)	Blank(s)	Blank(s)	Blank(s)	140	400	500	40	Blank(s)	Alive	Alive or dead of other cause	60	Alive	1099480	Hospital inpatient/outpatient or clinic	Married (including common law)	Blank(s)	Blank(s)	Blank(s)
52 years	White	Male	2008	C17.1-Jejunum	Unknown	Blank(s)	Blank(s)	Not a paired site	Positive histology	8936/3: Gastrointestinal stromal sarcoma	NA	NA	NA	Blank(s)	Blank(s)	Blank(s)	Blank(s)	Blank(s)	Blank(s)	Blank(s)	Blank(s)	Blank(s)	Blank(s)	Blank(s)	Blank(s)	Blank(s)	Blank(s)	Blank(s)	Blank(s)	30	Blank(s)	Blank(s)	Blank(s)	Blank(s)	38	300	0	0	Blank(s)	Alive	Alive or dead of other cause	134	Alive	1099767	Hospital inpatient/outpatient or clinic	Divorced	Blank(s)	Blank(s)	Blank(s)
70 years	Other (American Indian/AK Native, Asian/Pacific Islander)	Male	2008	C17.1-Jejunum	Unknown	Blank(s)	Blank(s)	Not a paired site	Positive histology	8936/3: Gastrointestinal stromal sarcoma	NA	NA	NA	Blank(s)	Blank(s)	Blank(s)	Blank(s)	Blank(s)	Blank(s)	Blank(s)	Blank(s)	Blank(s)	Blank(s)	Blank(s)	Blank(s)	Blank(s)	Blank(s)	Blank(s)	Blank(s)	30	Blank(s)	Blank(s)	Blank(s)	Blank(s)	999	680	0	0	Blank(s)	Soft Tissue including Heart	Alive or dead of other cause	19	Dead	1100593	Hospital inpatient/outpatient or clinic	Married (including common law)	Blank(s)	Blank(s)	Blank(s)
58 years	White	Male	2008	C16.6-Greater curvature of stomach NOS	Unknown	Blank(s)	Blank(s)	Not a paired site	Positive histology	8936/3: Gastrointestinal stromal sarcoma	NA	NA	NA	Blank(s)	Blank(s)	Blank(s)	Blank(s)	Blank(s)	Blank(s)	Blank(s)	Blank(s)	Blank(s)	Blank(s)	Blank(s)	Blank(s)	Blank(s)	Blank(s)	Blank(s)	Blank(s)	51	Blank(s)	Blank(s)	Blank(s)	Blank(s)	53	200	0	0	Blank(s)	Soft Tissue including Heart	Dead (attributable to this cancer dx)	31	Dead	1104608	Hospital inpatient/outpatient or clinic	Single (never married)	Blank(s)	Blank(s)	Blank(s)
33 years	White	Female	2003	C16.9-Stomach, NOS	Unknown	Blank(s)	Blank(s)	Not a paired site	Positive histology	8936/3: Gastrointestinal stromal sarcoma	Blank(s)	Blank(s)	Blank(s)	88	Recode scheme not yet available	Recode scheme not yet available	Recode scheme not yet available	Blank(s)	Blank(s)	Blank(s)	Blank(s)	Blank(s)	Blank(s)	Blank(s)	Blank(s)	Blank(s)	Blank(s)	Blank(s)	Blank(s)	30	Blank(s)	Blank(s)	Blank(s)	Blank(s)	Blank(s)	Blank(s)	Blank(s)	Blank(s)	Blank(s)	Miscellaneous Malignant Cancer	Dead (attributable to this cancer dx)	95	Dead	1104766	Hospital inpatient/outpatient or clinic	Single (never married)	Blank(s)	Blank(s)	Blank(s)
74 years	White	Female	2008	C16.1-Fundus of stomach	Unknown	Blank(s)	Blank(s)	Not a paired site	Positive histology	8936/3: Gastrointestinal stromal sarcoma	NA	NA	NA	Blank(s)	Blank(s)	Blank(s)	Blank(s)	Blank(s)	Blank(s)	Blank(s)	Blank(s)	Blank(s)	Blank(s)	Blank(s)	Blank(s)	Blank(s)	Blank(s)	Blank(s)	Blank(s)	42	Blank(s)	Blank(s)	Blank(s)	Blank(s)	10	100	0	0	Blank(s)	Alive	Alive or dead of other cause	132	Alive	1105800	Hospital inpatient/outpatient or clinic	Widowed	Blank(s)	Blank(s)	Blank(s)
55 years	White	Male	2008	C17.0-Duodenum	Unknown	Blank(s)	Blank(s)	Not a paired site	Positive histology	8936/3: Gastrointestinal stromal sarcoma	NA	NA	NA	Blank(s)	Blank(s)	Blank(s)	Blank(s)	Blank(s)	Blank(s)	Blank(s)	Blank(s)	Blank(s)	Blank(s)	Blank(s)	Blank(s)	Blank(s)	Blank(s)	Blank(s)	Blank(s)	60	Blank(s)	Blank(s)	Blank(s)	Blank(s)	39	650	100	0	Blank(s)	Alive	Alive or dead of other cause	142	Alive	1107144	Hospital inpatient/outpatient or clinic	Single (never married)	Blank(s)	Blank(s)	Blank(s)
48 years	Black	Male	2006	C16.6-Greater curvature of stomach NOS	Unknown	Blank(s)	Blank(s)	Not a paired site	Positive histology	8936/3: Gastrointestinal stromal sarcoma	NA	NA	NA	Blank(s)	Blank(s)	Blank(s)	Blank(s)	Blank(s)	Blank(s)	Blank(s)	Blank(s)	Blank(s)	Blank(s)	Blank(s)	Blank(s)	Blank(s)	Blank(s)	Blank(s)	Blank(s)	61	Blank(s)	Blank(s)	Blank(s)	Blank(s)	60	400	0	0	Blank(s)	Alive	Alive or dead of other cause	167	Alive	1107267	Hospital inpatient/outpatient or clinic	Divorced	Blank(s)	Blank(s)	Blank(s)
78 years	White	Male	2008	C16.9-Stomach, NOS	Unknown	Blank(s)	Blank(s)	Not a paired site	Positive histology	8936/3: Gastrointestinal stromal sarcoma	NA	NA	NA	Blank(s)	Blank(s)	Blank(s)	Blank(s)	Blank(s)	Blank(s)	Blank(s)	Blank(s)	Blank(s)	Blank(s)	Blank(s)	Blank(s)	Blank(s)	Blank(s)	Blank(s)	Blank(s)	0	Blank(s)	Blank(s)	Blank(s)	Blank(s)	25	300	999	0	Blank(s)	Other Cause of Death	Alive or dead of other cause	Unknown	Dead	1109714	Autopsy only	Widowed	Blank(s)	Blank(s)	Blank(s)
46 years	Black	Male	2005	C16.9-Stomach, NOS	Unknown	Blank(s)	Blank(s)	Not a paired site	Positive histology	8936/3: Gastrointestinal stromal sarcoma	NA	NA	NA	Blank(s)	Blank(s)	Blank(s)	Blank(s)	Blank(s)	Blank(s)	Blank(s)	Blank(s)	Blank(s)	Blank(s)	Blank(s)	Blank(s)	Blank(s)	Blank(s)	Blank(s)	Blank(s)	0	Blank(s)	Blank(s)	Blank(s)	Blank(s)	999	999	999	99	Blank(s)	Alive	Alive or dead of other cause	164	Alive	1111228	Hospital inpatient/outpatient or clinic	Separated	Blank(s)	Blank(s)	Blank(s)
51 years	Other (American Indian/AK Native, Asian/Pacific Islander)	Male	2005	C18.0-Cecum	Unknown	Blank(s)	Blank(s)	Not a paired site	Positive histology	8936/3: Gastrointestinal stromal sarcoma	NA	NA	NA	Blank(s)	Blank(s)	Blank(s)	Blank(s)	Blank(s)	Blank(s)	Blank(s)	Blank(s)	Blank(s)	Blank(s)	Blank(s)	Blank(s)	Blank(s)	Blank(s)	Blank(s)	Blank(s)	40	Blank(s)	Blank(s)	Blank(s)	Blank(s)	110	300	0	0	Blank(s)	Alive	Alive or dead of other cause	175	Alive	1111669	Hospital inpatient/outpatient or clinic	Married (including common law)	Blank(s)	Blank(s)	Blank(s)
50 years	White	Male	2009	C17.0-Duodenum	Unknown	Blank(s)	Blank(s)	Not a paired site	Positive histology	8936/3: Gastrointestinal stromal sarcoma	NA	NA	NA	Blank(s)	Blank(s)	Blank(s)	Blank(s)	Blank(s)	Blank(s)	Blank(s)	Blank(s)	Blank(s)	Blank(s)	Blank(s)	Blank(s)	Blank(s)	Blank(s)	Blank(s)	Blank(s)	60	Blank(s)	Blank(s)	Blank(s)	Blank(s)	152	300	0	0	Blank(s)	Alive	Alive or dead of other cause	92	Alive	1111690	Hospital inpatient/outpatient or clinic	Single (never married)	Blank(s)	Blank(s)	Blank(s)
62 years	Black	Female	2005	C16.5-Lesser curvature of stomach NOS	Unknown	Blank(s)	Blank(s)	Not a paired site	Positive histology	8936/3: Gastrointestinal stromal sarcoma	NA	NA	NA	Blank(s)	Blank(s)	Blank(s)	Blank(s)	Blank(s)	Blank(s)	Blank(s)	Blank(s)	Blank(s)	Blank(s)	Blank(s)	Blank(s)	Blank(s)	Blank(s)	Blank(s)	Blank(s)	30	Blank(s)	Blank(s)	Blank(s)	Blank(s)	110	300	0	0	Blank(s)	Alive	Alive or dead of other cause	169	Alive	1111880	Hospital inpatient/outpatient or clinic	Single (never married)	Blank(s)	Blank(s)	Blank(s)
68 years	White	Female	2009	C16.1-Fundus of stomach	Unknown	Blank(s)	Blank(s)	Not a paired site	Positive histology	8936/3: Gastrointestinal stromal sarcoma	NA	NA	NA	Blank(s)	Blank(s)	Blank(s)	Blank(s)	Blank(s)	Blank(s)	Blank(s)	Blank(s)	Blank(s)	Blank(s)	Blank(s)	Blank(s)	Blank(s)	Blank(s)	Blank(s)	Blank(s)	0	Blank(s)	Blank(s)	Blank(s)	Blank(s)	91	400	0	40	Blank(s)	Soft Tissue including Heart	Dead (attributable to this cancer dx)	14	Dead	1112525	Hospital inpatient/outpatient or clinic	Married (including common law)	Blank(s)	Blank(s)	Blank(s)
77 years	White	Male	2011	C16.9-Stomach, NOS	Unknown	Blank(s)	Blank(s)	Not a paired site	Positive histology	8936/3: Gastrointestinal stromal sarcoma	NA	NA	NA	Blank(s)	Blank(s)	Blank(s)	Blank(s)	TX	N0	M1	IV	Blank(s)	Blank(s)	Blank(s)	Blank(s)	Blank(s)	Blank(s)	Blank(s)	Blank(s)	0	Yes	No	No	No	989	999	0	40	Blank(s)	Other Digestive Organs	Dead (attributable to this cancer dx)	63	Dead	1112745	Hospital inpatient/outpatient or clinic	Unknown	Blank(s)	Blank(s)	Blank(s)
40 years	Black	Female	2009	C16.6-Greater curvature of stomach NOS	Undifferentiated; anaplastic; Grade IV	Blank(s)	Blank(s)	Not a paired site	Positive histology	8936/3: Gastrointestinal stromal sarcoma	NA	NA	NA	Blank(s)	Blank(s)	Blank(s)	Blank(s)	Blank(s)	Blank(s)	Blank(s)	Blank(s)	Blank(s)	Blank(s)	Blank(s)	Blank(s)	Blank(s)	Blank(s)	Blank(s)	Blank(s)	61	Blank(s)	Blank(s)	Blank(s)	Blank(s)	290	800	500	40	Blank(s)	Soft Tissue including Heart	Dead (attributable to this cancer dx)	3	Dead	1113604	Hospital inpatient/outpatient or clinic	Single (never married)	Blank(s)	Blank(s)	Blank(s)
41 years	White	Female	2009	C17.2-Ileum	Unknown	Blank(s)	Blank(s)	Not a paired site	Positive histology	8936/3: Gastrointestinal stromal sarcoma	NA	NA	NA	Blank(s)	Blank(s)	Blank(s)	Blank(s)	Blank(s)	Blank(s)	Blank(s)	Blank(s)	Blank(s)	Blank(s)	Blank(s)	Blank(s)	Blank(s)	Blank(s)	Blank(s)	Blank(s)	27	Blank(s)	Blank(s)	Blank(s)	Blank(s)	100	300	0	0	Blank(s)	Alive	Alive or dead of other cause	126	Alive	1113660	Hospital inpatient/outpatient or clinic	Single (never married)	Blank(s)	Blank(s)	Blank(s)
53 years	Black	Female	2009	C16.9-Stomach, NOS	Unknown	Blank(s)	Blank(s)	Not a paired site	Positive histology	8936/3: Gastrointestinal stromal sarcoma	NA	NA	NA	Blank(s)	Blank(s)	Blank(s)	Blank(s)	Blank(s)	Blank(s)	Blank(s)	Blank(s)	Blank(s)	Blank(s)	Blank(s)	Blank(s)	Blank(s)	Blank(s)	Blank(s)	Blank(s)	30	Blank(s)	Blank(s)	Blank(s)	Blank(s)	40	400	0	0	Blank(s)	Alive	Alive or dead of other cause	131	Alive	1115673	Hospital inpatient/outpatient or clinic	Single (never married)	Blank(s)	Blank(s)	Blank(s)
45 years	White	Male	2009	C16.9-Stomach, NOS	Unknown	Blank(s)	Blank(s)	Not a paired site	Positive histology	8936/3: Gastrointestinal stromal sarcoma	NA	NA	NA	Blank(s)	Blank(s)	Blank(s)	Blank(s)	Blank(s)	Blank(s)	Blank(s)	Blank(s)	Blank(s)	Blank(s)	Blank(s)	Blank(s)	Blank(s)	Blank(s)	Blank(s)	Blank(s)	30	Blank(s)	Blank(s)	Blank(s)	Blank(s)	70	300	0	0	Blank(s)	Alive	Alive or dead of other cause	128	Alive	1116309	Hospital inpatient/outpatient or clinic	Married (including common law)	Blank(s)	Blank(s)	Blank(s)
54 years	White	Male	2009	C16.1-Fundus of stomach	Unknown	Blank(s)	Blank(s)	Not a paired site	Positive histology	8936/3: Gastrointestinal stromal sarcoma	NA	NA	NA	Blank(s)	Blank(s)	Blank(s)	Blank(s)	Blank(s)	Blank(s)	Blank(s)	Blank(s)	Blank(s)	Blank(s)	Blank(s)	Blank(s)	Blank(s)	Blank(s)	Blank(s)	Blank(s)	0	Blank(s)	Blank(s)	Blank(s)	Blank(s)	999	999	0	40	Blank(s)	Stomach	Dead (attributable to this cancer dx)	30	Dead	1117977	Hospital inpatient/outpatient or clinic	Single (never married)	Blank(s)	Blank(s)	Blank(s)
60 years	White	Female	2005	C49.4-Conn, subcutaneous, other soft tis: abdomen	Unknown	Blank(s)	Blank(s)	Not a paired site	Positive histology	8936/3: Gastrointestinal stromal sarcoma	T1NOS	N0	M0	Blank(s)	Blank(s)	Blank(s)	Blank(s)	Blank(s)	Blank(s)	Blank(s)	Blank(s)	Blank(s)	Blank(s)	Blank(s)	Blank(s)	Blank(s)	Blank(s)	Blank(s)	Blank(s)	25	Blank(s)	Blank(s)	Blank(s)	Blank(s)	50	400	0	0	Blank(s)	Alive	Alive or dead of other cause	174	Alive	1118040	Hospital inpatient/outpatient or clinic	Married (including common law)	Blank(s)	Blank(s)	Blank(s)
66 years	Other (American Indian/AK Native, Asian/Pacific Islander)	Female	2009	C20.9-Rectum, NOS	Unknown	Blank(s)	Blank(s)	Not a paired site	Positive exfoliative cytology, no positive histology	8936/3: Gastrointestinal stromal sarcoma	NA	NA	NA	Blank(s)	Blank(s)	Blank(s)	Blank(s)	Blank(s)	Blank(s)	Blank(s)	Blank(s)	Blank(s)	Blank(s)	Blank(s)	Blank(s)	Blank(s)	Blank(s)	Blank(s)	Blank(s)	0	Blank(s)	Blank(s)	Blank(s)	Blank(s)	50	200	0	0	Blank(s)	Alive	Alive or dead of other cause	125	Alive	1118930	Hospital inpatient/outpatient or clinic	Married (including common law)	Blank(s)	Blank(s)	Blank(s)
72 years	White	Male	2009	C15.4-Middle third of esophagus	Unknown	Blank(s)	Blank(s)	Not a paired site	Positive exfoliative cytology, no positive histology	8936/3: Gastrointestinal stromal sarcoma	NA	NA	NA	Blank(s)	Blank(s)	Blank(s)	Blank(s)	Blank(s)	Blank(s)	Blank(s)	Blank(s)	Blank(s)	Blank(s)	Blank(s)	Blank(s)	Blank(s)	Blank(s)	Blank(s)	Blank(s)	0	Blank(s)	Blank(s)	Blank(s)	Blank(s)	30	100	0	0	Blank(s)	Alive	Alive or dead of other cause	125	Alive	1119339	Hospital inpatient/outpatient or clinic	Married (including common law)	Blank(s)	Blank(s)	Blank(s)
47 years	White	Male	2009	C17.1-Jejunum	Unknown	Blank(s)	Blank(s)	Not a paired site	Positive histology	8936/3: Gastrointestinal stromal sarcoma	NA	NA	NA	Blank(s)	Blank(s)	Blank(s)	Blank(s)	Blank(s)	Blank(s)	Blank(s)	Blank(s)	Blank(s)	Blank(s)	Blank(s)	Blank(s)	Blank(s)	Blank(s)	Blank(s)	Blank(s)	60	Blank(s)	Blank(s)	Blank(s)	Blank(s)	80	450	0	0	Blank(s)	Alive	Alive or dead of other cause	126	Alive	1121441	Hospital inpatient/outpatient or clinic	Single (never married)	Blank(s)	Blank(s)	Blank(s)
72 years	White	Female	2014	C16.9-Stomach, NOS	Unknown	Blank(s)	Blank(s)	Not a paired site	Positive histology	8936/3: Gastrointestinal stromal sarcoma	NA	NA	NA	Blank(s)	Blank(s)	Blank(s)	Blank(s)	T1	N0	M0	IA	Blank(s)	Blank(s)	Blank(s)	Blank(s)	Blank(s)	Blank(s)	Blank(s)	Blank(s)	0	No	No	No	No	5	340	0	0	Blank(s)	Alive	Alive or dead of other cause	70	Alive	1121515	Hospital inpatient/outpatient or clinic	Married (including common law)	Blank(s)	Blank(s)	Blank(s)
74 years	Other (American Indian/AK Native, Asian/Pacific Islander)	Female	2008	C16.9-Stomach, NOS	Unknown	Blank(s)	Blank(s)	Not a paired site	Positive exfoliative cytology, no positive histology	8936/3: Gastrointestinal stromal sarcoma	NA	NA	NA	Blank(s)	Blank(s)	Blank(s)	Blank(s)	Blank(s)	Blank(s)	Blank(s)	Blank(s)	Blank(s)	Blank(s)	Blank(s)	Blank(s)	Blank(s)	Blank(s)	Blank(s)	Blank(s)	0	Blank(s)	Blank(s)	Blank(s)	Blank(s)	74	300	0	0	Blank(s)	Alive	Alive or dead of other cause	142	Alive	1121589	Hospital inpatient/outpatient or clinic	Single (never married)	Blank(s)	Blank(s)	Blank(s)
56 years	White	Female	2009	C16.5-Lesser curvature of stomach NOS	Unknown	Blank(s)	Blank(s)	Not a paired site	Radiography without microscopic confirm	8936/3: Gastrointestinal stromal sarcoma	NA	NA	NA	Blank(s)	Blank(s)	Blank(s)	Blank(s)	Blank(s)	Blank(s)	Blank(s)	Blank(s)	Blank(s)	Blank(s)	Blank(s)	Blank(s)	Blank(s)	Blank(s)	Blank(s)	Blank(s)	0	Blank(s)	Blank(s)	Blank(s)	Blank(s)	22	200	0	0	Blank(s)	Alive	Alive or dead of other cause	130	Alive	1122336	Hospital inpatient/outpatient or clinic	Single (never married)	Blank(s)	Blank(s)	Blank(s)
80 years	White	Female	2009	C16.3-Gastric antrum	Unknown	Blank(s)	Blank(s)	Not a paired site	Positive histology	8936/3: Gastrointestinal stromal sarcoma	NA	NA	NA	Blank(s)	Blank(s)	Blank(s)	Blank(s)	Blank(s)	Blank(s)	Blank(s)	Blank(s)	Blank(s)	Blank(s)	Blank(s)	Blank(s)	Blank(s)	Blank(s)	Blank(s)	Blank(s)	30	Blank(s)	Blank(s)	Blank(s)	Blank(s)	90	400	0	0	Blank(s)	Soft Tissue including Heart	Dead (attributable to this cancer dx)	52	Dead	1122495	Hospital inpatient/outpatient or clinic	Widowed	Blank(s)	Blank(s)	Blank(s)
55 years	White	Male	2019	C16.6-Greater curvature of stomach NOS	Blank(s)	9	9	Not a paired site	Positive histology	8936/3: Gastrointestinal stromal sarcoma	Blank(s)	Blank(s)	Blank(s)	Blank(s)	Blank(s)	Blank(s)	Blank(s)	Blank(s)	Blank(s)	Blank(s)	Blank(s)	Blank(s)	Blank(s)	Blank(s)	Blank(s)	T2	N0	M0	99	20	No	No	No	No	Blank(s)	Blank(s)	Blank(s)	Blank(s)	25	Alive	Alive or dead of other cause	10	Alive	1122732	Hospital inpatient/outpatient or clinic	Married (including common law)	100	0	0
63 years	White	Female	2009	C17.2-Ileum	Unknown	Blank(s)	Blank(s)	Not a paired site	Positive histology	8936/3: Gastrointestinal stromal sarcoma	NA	NA	NA	Blank(s)	Blank(s)	Blank(s)	Blank(s)	Blank(s)	Blank(s)	Blank(s)	Blank(s)	Blank(s)	Blank(s)	Blank(s)	Blank(s)	Blank(s)	Blank(s)	Blank(s)	Blank(s)	30	Blank(s)	Blank(s)	Blank(s)	Blank(s)	80	100	0	0	Blank(s)	Alive	Alive or dead of other cause	127	Alive	1123048	Hospital inpatient/outpatient or clinic	Married (including common law)	Blank(s)	Blank(s)	Blank(s)
81 years	Other (American Indian/AK Native, Asian/Pacific Islander)	Male	2008	C17.2-Ileum	Unknown	Blank(s)	Blank(s)	Not a paired site	Positive histology	8936/3: Gastrointestinal stromal sarcoma	NA	NA	NA	Blank(s)	Blank(s)	Blank(s)	Blank(s)	Blank(s)	Blank(s)	Blank(s)	Blank(s)	Blank(s)	Blank(s)	Blank(s)	Blank(s)	Blank(s)	Blank(s)	Blank(s)	Blank(s)	30	Blank(s)	Blank(s)	Blank(s)	Blank(s)	110	400	0	0	Blank(s)	Stomach	Dead (attributable to this cancer dx)	11	Dead	1123262	Hospital inpatient/outpatient or clinic	Married (including common law)	Blank(s)	Blank(s)	Blank(s)
54 years	Other (American Indian/AK Native, Asian/Pacific Islander)	Female	2005	C48.2-Peritoneum, NOS	Unknown	Blank(s)	Blank(s)	Not a paired site	Positive histology	8936/3: Gastrointestinal stromal sarcoma	T2b	N0	M0	Blank(s)	Blank(s)	Blank(s)	Blank(s)	Blank(s)	Blank(s)	Blank(s)	Blank(s)	Blank(s)	Blank(s)	Blank(s)	Blank(s)	Blank(s)	Blank(s)	Blank(s)	Blank(s)	30	Blank(s)	Blank(s)	Blank(s)	Blank(s)	175	300	0	0	Blank(s)	Miscellaneous Malignant Cancer	Dead (attributable to this cancer dx)	58	Dead	1123513	Hospital inpatient/outpatient or clinic	Widowed	Blank(s)	Blank(s)	Blank(s)
80 years	White	Female	2009	C16.9-Stomach, NOS	Undifferentiated; anaplastic; Grade IV	Blank(s)	Blank(s)	Not a paired site	Positive histology	8936/3: Gastrointestinal stromal sarcoma	NA	NA	NA	Blank(s)	Blank(s)	Blank(s)	Blank(s)	Blank(s)	Blank(s)	Blank(s)	Blank(s)	Blank(s)	Blank(s)	Blank(s)	Blank(s)	Blank(s)	Blank(s)	Blank(s)	Blank(s)	61	Blank(s)	Blank(s)	Blank(s)	Blank(s)	640	600	0	0	Blank(s)	In situ, benign or unknown behavior neoplasm	Dead (attributable to this cancer dx)	38	Dead	1125806	Hospital inpatient/outpatient or clinic	Widowed	Blank(s)	Blank(s)	Blank(s)
54 years	White	Male	2009	C17.2-Ileum	Unknown	Blank(s)	Blank(s)	Not a paired site	Positive histology	8936/3: Gastrointestinal stromal sarcoma	NA	NA	NA	Blank(s)	Blank(s)	Blank(s)	Blank(s)	Blank(s)	Blank(s)	Blank(s)	Blank(s)	Blank(s)	Blank(s)	Blank(s)	Blank(s)	Blank(s)	Blank(s)	Blank(s)	Blank(s)	40	Blank(s)	Blank(s)	Blank(s)	Blank(s)	100	450	0	0	Blank(s)	In situ, benign or unknown behavior neoplasm	Dead (attributable to this cancer dx)	27	Dead	1126705	Hospital inpatient/outpatient or clinic	Married (including common law)	Blank(s)	Blank(s)	Blank(s)
58 years	Black	Male	2008	C49.9-Conn, subcutaneous and other soft tissues, NOS	Unknown	Blank(s)	Blank(s)	Not a paired site	Positive histology	8936/3: Gastrointestinal stromal sarcoma	TX	NX	MX	Blank(s)	Blank(s)	Blank(s)	Blank(s)	Blank(s)	Blank(s)	Blank(s)	Blank(s)	Blank(s)	Blank(s)	Blank(s)	Blank(s)	Blank(s)	Blank(s)	Blank(s)	Blank(s)	0	Blank(s)	Blank(s)	Blank(s)	Blank(s)	999	999	999	99	Blank(s)	Diseases of Heart	Alive or dead of other cause	8	Dead	1128169	Hospital inpatient/outpatient or clinic	Single (never married)	Blank(s)	Blank(s)	Blank(s)
71 years	Other (American Indian/AK Native, Asian/Pacific Islander)	Female	2018	C16.9-Stomach, NOS	Blank(s)	9	L	Not a paired site	Positive histology	8936/3: Gastrointestinal stromal sarcoma	Blank(s)	Blank(s)	Blank(s)	Blank(s)	Blank(s)	Blank(s)	Blank(s)	Blank(s)	Blank(s)	Blank(s)	Blank(s)	Blank(s)	Blank(s)	Blank(s)	Blank(s)	T1	N0	M0	1A	30	No	No	No	No	Blank(s)	Blank(s)	Blank(s)	Blank(s)	20	Alive	Alive or dead of other cause	14	Alive	1128500	Hospital inpatient/outpatient or clinic	Married (including common law)	100	0	0
81 years	Black	Male	2014	C16.6-Greater curvature of stomach NOS	Moderately differentiated; Grade II	Blank(s)	Blank(s)	Not a paired site	Positive histology	8936/3: Gastrointestinal stromal sarcoma	NA	NA	NA	Blank(s)	Blank(s)	Blank(s)	Blank(s)	T4	N0	M0	IIIB	Blank(s)	Blank(s)	Blank(s)	Blank(s)	Blank(s)	Blank(s)	Blank(s)	Blank(s)	20	No	No	No	No	300	300	0	0	Blank(s)	Diseases of Heart	Alive or dead of other cause	6	Dead	1128959	Hospital inpatient/outpatient or clinic	Widowed	Blank(s)	Blank(s)	Blank(s)
70 years	Other (American Indian/AK Native, Asian/Pacific Islander)	Male	2009	C49.4-Conn, subcutaneous, other soft tis: abdomen	Unknown	Blank(s)	Blank(s)	Not a paired site	Positive histology	8936/3: Gastrointestinal stromal sarcoma	T2NOS	N0	M0	Blank(s)	Blank(s)	Blank(s)	Blank(s)	Blank(s)	Blank(s)	Blank(s)	Blank(s)	Blank(s)	Blank(s)	Blank(s)	Blank(s)	Blank(s)	Blank(s)	Blank(s)	Blank(s)	0	Blank(s)	Blank(s)	Blank(s)	Blank(s)	107	300	0	0	Blank(s)	Diseases of Heart	Alive or dead of other cause	0	Dead	1129445	Hospital inpatient/outpatient or clinic	Married (including common law)	Blank(s)	Blank(s)	Blank(s)
78 years	White	Female	2014	C49.8-Overlap conn, subcutaneous, and other soft tissues	Unknown	Blank(s)	Blank(s)	Not a paired site	Positive histology	8936/3: Gastrointestinal stromal sarcoma	TX	N0	M0	Blank(s)	Blank(s)	Blank(s)	Blank(s)	NA	NA	NA	NA	Blank(s)	Blank(s)	Blank(s)	Blank(s)	Blank(s)	Blank(s)	Blank(s)	Blank(s)	0	No	No	No	No	55	999	0	0	Blank(s)	Diseases of Heart	Alive or dead of other cause	2	Dead	1131328	Hospital inpatient/outpatient or clinic	Married (including common law)	Blank(s)	Blank(s)	Blank(s)
74 years	Black	Female	2009	C16.9-Stomach, NOS	Undifferentiated; anaplastic; Grade IV	Blank(s)	Blank(s)	Not a paired site	Positive histology	8936/3: Gastrointestinal stromal sarcoma	NA	NA	NA	Blank(s)	Blank(s)	Blank(s)	Blank(s)	Blank(s)	Blank(s)	Blank(s)	Blank(s)	Blank(s)	Blank(s)	Blank(s)	Blank(s)	Blank(s)	Blank(s)	Blank(s)	Blank(s)	30	Blank(s)	Blank(s)	Blank(s)	Blank(s)	20	600	100	0	Blank(s)	Soft Tissue including Heart	Dead (attributable to this cancer dx)	104	Dead	1131569	Hospital inpatient/outpatient or clinic	Single (never married)	Blank(s)	Blank(s)	Blank(s)
69 years	Other (American Indian/AK Native, Asian/Pacific Islander)	Female	2008	C17.0-Duodenum	Unknown	Blank(s)	Blank(s)	Not a paired site	Positive histology	8936/3: Gastrointestinal stromal sarcoma	NA	NA	NA	Blank(s)	Blank(s)	Blank(s)	Blank(s)	Blank(s)	Blank(s)	Blank(s)	Blank(s)	Blank(s)	Blank(s)	Blank(s)	Blank(s)	Blank(s)	Blank(s)	Blank(s)	Blank(s)	30	Blank(s)	Blank(s)	Blank(s)	Blank(s)	36	160	0	0	Blank(s)	Alive	Alive or dead of other cause	124	Alive	1136067	Hospital inpatient/outpatient or clinic	Married (including common law)	Blank(s)	Blank(s)	Blank(s)
82 years	White	Female	2009	C16.1-Fundus of stomach	Unknown	Blank(s)	Blank(s)	Not a paired site	Positive histology	8936/3: Gastrointestinal stromal sarcoma	NA	NA	NA	Blank(s)	Blank(s)	Blank(s)	Blank(s)	Blank(s)	Blank(s)	Blank(s)	Blank(s)	Blank(s)	Blank(s)	Blank(s)	Blank(s)	Blank(s)	Blank(s)	Blank(s)	Blank(s)	30	Blank(s)	Blank(s)	Blank(s)	Blank(s)	25	300	0	0	Blank(s)	Chronic Obstructive Pulmonary Disease and Allied Cond	Alive or dead of other cause	22	Dead	1136267	Hospital inpatient/outpatient or clinic	Widowed	Blank(s)	Blank(s)	Blank(s)
65 years	White	Male	2009	C16.1-Fundus of stomach	Unknown	Blank(s)	Blank(s)	Not a paired site	Positive histology	8936/3: Gastrointestinal stromal sarcoma	NA	NA	NA	Blank(s)	Blank(s)	Blank(s)	Blank(s)	Blank(s)	Blank(s)	Blank(s)	Blank(s)	Blank(s)	Blank(s)	Blank(s)	Blank(s)	Blank(s)	Blank(s)	Blank(s)	Blank(s)	0	Blank(s)	Blank(s)	Blank(s)	Blank(s)	999	600	0	0	Blank(s)	State DC not available or state DC available but no COD	Dead (missing/unknown COD)	85	Dead	1137023	Hospital inpatient/outpatient or clinic	Married (including common law)	Blank(s)	Blank(s)	Blank(s)
62 years	Other (American Indian/AK Native, Asian/Pacific Islander)	Female	2009	C17.9-Small intestine, NOS	Unknown	Blank(s)	Blank(s)	Not a paired site	Positive histology	8936/3: Gastrointestinal stromal sarcoma	NA	NA	NA	Blank(s)	Blank(s)	Blank(s)	Blank(s)	Blank(s)	Blank(s)	Blank(s)	Blank(s)	Blank(s)	Blank(s)	Blank(s)	Blank(s)	Blank(s)	Blank(s)	Blank(s)	Blank(s)	30	Blank(s)	Blank(s)	Blank(s)	Blank(s)	70	200	0	0	Blank(s)	Diseases of Heart	Alive or dead of other cause	99	Dead	1137422	Hospital inpatient/outpatient or clinic	Single (never married)	Blank(s)	Blank(s)	Blank(s)
64 years	Other (American Indian/AK Native, Asian/Pacific Islander)	Female	2009	C16.1-Fundus of stomach	Unknown	Blank(s)	Blank(s)	Not a paired site	Positive histology	8936/3: Gastrointestinal stromal sarcoma	NA	NA	NA	Blank(s)	Blank(s)	Blank(s)	Blank(s)	Blank(s)	Blank(s)	Blank(s)	Blank(s)	Blank(s)	Blank(s)	Blank(s)	Blank(s)	Blank(s)	Blank(s)	Blank(s)	Blank(s)	27	Blank(s)	Blank(s)	Blank(s)	Blank(s)	53	300	0	0	Blank(s)	Pancreas	Alive or dead of other cause	53	Dead	1137433	Hospital inpatient/outpatient or clinic	Widowed	Blank(s)	Blank(s)	Blank(s)
53 years	Other (American Indian/AK Native, Asian/Pacific Islander)	Male	2009	C17.0-Duodenum	Unknown	Blank(s)	Blank(s)	Not a paired site	Positive histology	8936/3: Gastrointestinal stromal sarcoma	NA	NA	NA	Blank(s)	Blank(s)	Blank(s)	Blank(s)	Blank(s)	Blank(s)	Blank(s)	Blank(s)	Blank(s)	Blank(s)	Blank(s)	Blank(s)	Blank(s)	Blank(s)	Blank(s)	Blank(s)	20	Blank(s)	Blank(s)	Blank(s)	Blank(s)	21	300	0	0	Blank(s)	Alive	Alive or dead of other cause	124	Alive	1137487	Hospital inpatient/outpatient or clinic	Married (including common law)	Blank(s)	Blank(s)	Blank(s)
69 years	Other (American Indian/AK Native, Asian/Pacific Islander)	Male	2012	C16.1-Fundus of stomach	Unknown	Blank(s)	Blank(s)	Not a paired site	Positive histology	8936/3: Gastrointestinal stromal sarcoma	NA	NA	NA	Blank(s)	Blank(s)	Blank(s)	Blank(s)	T3	N0	M0	IB	Blank(s)	Blank(s)	Blank(s)	Blank(s)	Blank(s)	Blank(s)	Blank(s)	Blank(s)	30	No	No	No	No	90	395	0	0	Blank(s)	Liver	Alive or dead of other cause	8	Dead	1138974	Hospital inpatient/outpatient or clinic	Divorced	Blank(s)	Blank(s)	Blank(s)
40 years	White	Male	2009	C17.2-Ileum	Poorly differentiated; Grade III	Blank(s)	Blank(s)	Not a paired site	Positive histology	8936/3: Gastrointestinal stromal sarcoma	NA	NA	NA	Blank(s)	Blank(s)	Blank(s)	Blank(s)	Blank(s)	Blank(s)	Blank(s)	Blank(s)	Blank(s)	Blank(s)	Blank(s)	Blank(s)	Blank(s)	Blank(s)	Blank(s)	Blank(s)	30	Blank(s)	Blank(s)	Blank(s)	Blank(s)	45	300	0	0	Blank(s)	Alive	Alive or dead of other cause	24	Alive	1139742	Hospital inpatient/outpatient or clinic	Married (including common law)	Blank(s)	Blank(s)	Blank(s)
63 years	Other (American Indian/AK Native, Asian/Pacific Islander)	Male	2012	C16.9-Stomach, NOS	Unknown	Blank(s)	Blank(s)	Not a paired site	Positive histology	8936/3: Gastrointestinal stromal sarcoma	NA	NA	NA	Blank(s)	Blank(s)	Blank(s)	Blank(s)	T4	N0	M0	II	Blank(s)	Blank(s)	Blank(s)	Blank(s)	Blank(s)	Blank(s)	Blank(s)	Blank(s)	0	No	No	No	No	170	300	0	0	Blank(s)	Soft Tissue including Heart	Alive or dead of other cause	Unknown	Dead	1139914	Autopsy only	Married (including common law)	Blank(s)	Blank(s)	Blank(s)
55 years	White	Male	2008	C17.9-Small intestine, NOS	Unknown	Blank(s)	Blank(s)	Not a paired site	Positive histology	8936/3: Gastrointestinal stromal sarcoma	NA	NA	NA	Blank(s)	Blank(s)	Blank(s)	Blank(s)	Blank(s)	Blank(s)	Blank(s)	Blank(s)	Blank(s)	Blank(s)	Blank(s)	Blank(s)	Blank(s)	Blank(s)	Blank(s)	Blank(s)	30	Blank(s)	Blank(s)	Blank(s)	Blank(s)	65	500	0	0	Blank(s)	Alive	Alive or dead of other cause	132	Alive	1140874	Hospital inpatient/outpatient or clinic	Married (including common law)	Blank(s)	Blank(s)	Blank(s)
74 years	Other (American Indian/AK Native, Asian/Pacific Islander)	Male	2008	C16.5-Lesser curvature of stomach NOS	Unknown	Blank(s)	Blank(s)	Not a paired site	Positive histology	8936/3: Gastrointestinal stromal sarcoma	NA	NA	NA	Blank(s)	Blank(s)	Blank(s)	Blank(s)	Blank(s)	Blank(s)	Blank(s)	Blank(s)	Blank(s)	Blank(s)	Blank(s)	Blank(s)	Blank(s)	Blank(s)	Blank(s)	Blank(s)	30	Blank(s)	Blank(s)	Blank(s)	Blank(s)	55	400	0	0	Blank(s)	Alive	Alive or dead of other cause	135	Alive	1141118	Hospital inpatient/outpatient or clinic	Married (including common law)	Blank(s)	Blank(s)	Blank(s)
58 years	Other (American Indian/AK Native, Asian/Pacific Islander)	Female	2009	C16.2-Body of stomach	Unknown	Blank(s)	Blank(s)	Not a paired site	Positive histology	8936/3: Gastrointestinal stromal sarcoma	NA	NA	NA	Blank(s)	Blank(s)	Blank(s)	Blank(s)	Blank(s)	Blank(s)	Blank(s)	Blank(s)	Blank(s)	Blank(s)	Blank(s)	Blank(s)	Blank(s)	Blank(s)	Blank(s)	Blank(s)	30	Blank(s)	Blank(s)	Blank(s)	Blank(s)	45	300	0	0	Blank(s)	Alive	Alive or dead of other cause	121	Alive	1141798	Hospital inpatient/outpatient or clinic	Married (including common law)	Blank(s)	Blank(s)	Blank(s)
77 years	White	Male	2009	C16.3-Gastric antrum	Unknown	Blank(s)	Blank(s)	Not a paired site	Positive histology	8936/3: Gastrointestinal stromal sarcoma	NA	NA	NA	Blank(s)	Blank(s)	Blank(s)	Blank(s)	Blank(s)	Blank(s)	Blank(s)	Blank(s)	Blank(s)	Blank(s)	Blank(s)	Blank(s)	Blank(s)	Blank(s)	Blank(s)	Blank(s)	32	Blank(s)	Blank(s)	Blank(s)	Blank(s)	63	200	0	0	Blank(s)	Alzheimers (ICD-9 and 10 only)	Alive or dead of other cause	91	Dead	1144431	Hospital inpatient/outpatient or clinic	Married (including common law)	Blank(s)	Blank(s)	Blank(s)
86 years	White	Male	2014	C17.2-Ileum	Well differentiated; Grade I	Blank(s)	Blank(s)	Not a paired site	Positive histology	8936/3: Gastrointestinal stromal sarcoma	NA	NA	NA	Blank(s)	Blank(s)	Blank(s)	Blank(s)	T2	N0	M0	I	Blank(s)	Blank(s)	Blank(s)	Blank(s)	Blank(s)	Blank(s)	Blank(s)	Blank(s)	30	No	No	No	No	26	210	0	0	Blank(s)	Lung and Bronchus	Alive or dead of other cause	36	Dead	1145316	Hospital inpatient/outpatient or clinic	Married (including common law)	Blank(s)	Blank(s)	Blank(s)
35 years	Black	Female	2009	C16.2-Body of stomach	Unknown	Blank(s)	Blank(s)	Not a paired site	Direct visualization without microscopic confirmation	8936/3: Gastrointestinal stromal sarcoma	NA	NA	NA	Blank(s)	Blank(s)	Blank(s)	Blank(s)	Blank(s)	Blank(s)	Blank(s)	Blank(s)	Blank(s)	Blank(s)	Blank(s)	Blank(s)	Blank(s)	Blank(s)	Blank(s)	Blank(s)	32	Blank(s)	Blank(s)	Blank(s)	Blank(s)	48	300	0	0	Blank(s)	Alive	Alive or dead of other cause	23	Alive	1145788	Hospital inpatient/outpatient or clinic	Married (including common law)	Blank(s)	Blank(s)	Blank(s)
86 years	White	Female	2009	C20.9-Rectum, NOS	Well differentiated; Grade I	Blank(s)	Blank(s)	Not a paired site	Positive histology	8936/3: Gastrointestinal stromal sarcoma	NA	NA	NA	Blank(s)	Blank(s)	Blank(s)	Blank(s)	Blank(s)	Blank(s)	Blank(s)	Blank(s)	Blank(s)	Blank(s)	Blank(s)	Blank(s)	Blank(s)	Blank(s)	Blank(s)	Blank(s)	50	Blank(s)	Blank(s)	Blank(s)	Blank(s)	80	460	0	0	Blank(s)	Cerebrovascular Diseases	Alive or dead of other cause	15	Dead	1147242	Hospital inpatient/outpatient or clinic	Widowed	Blank(s)	Blank(s)	Blank(s)
63 years	White	Female	2009	C48.1-Specified parts of peritoneum	Unknown	Blank(s)	Blank(s)	Not a paired site	Positive histology	8936/3: Gastrointestinal stromal sarcoma	T2b	N0	M0	Blank(s)	Blank(s)	Blank(s)	Blank(s)	Blank(s)	Blank(s)	Blank(s)	Blank(s)	Blank(s)	Blank(s)	Blank(s)	Blank(s)	Blank(s)	Blank(s)	Blank(s)	Blank(s)	60	Blank(s)	Blank(s)	Blank(s)	Blank(s)	250	600	0	0	Blank(s)	Miscellaneous Malignant Cancer	Dead (attributable to this cancer dx)	8	Dead	1147282	Hospital inpatient/outpatient or clinic	Single (never married)	Blank(s)	Blank(s)	Blank(s)
67 years	Other (American Indian/AK Native, Asian/Pacific Islander)	Female	2009	C16.2-Body of stomach	Unknown	Blank(s)	Blank(s)	Not a paired site	Positive histology	8936/3: Gastrointestinal stromal sarcoma	NA	NA	NA	Blank(s)	Blank(s)	Blank(s)	Blank(s)	Blank(s)	Blank(s)	Blank(s)	Blank(s)	Blank(s)	Blank(s)	Blank(s)	Blank(s)	Blank(s)	Blank(s)	Blank(s)	Blank(s)	30	Blank(s)	Blank(s)	Blank(s)	Blank(s)	35	300	0	0	Blank(s)	Alive	Alive or dead of other cause	120	Alive	1147928	Hospital inpatient/outpatient or clinic	Married (including common law)	Blank(s)	Blank(s)	Blank(s)
58 years	White	Male	2007	C17.0-Duodenum	Unknown	Blank(s)	Blank(s)	Not a paired site	Positive histology	8936/3: Gastrointestinal stromal sarcoma	NA	NA	NA	Blank(s)	Blank(s)	Blank(s)	Blank(s)	Blank(s)	Blank(s)	Blank(s)	Blank(s)	Blank(s)	Blank(s)	Blank(s)	Blank(s)	Blank(s)	Blank(s)	Blank(s)	Blank(s)	30	Blank(s)	Blank(s)	Blank(s)	Blank(s)	32	300	0	0	Blank(s)	Alive	Alive or dead of other cause	144	Alive	1148225	Hospital inpatient/outpatient or clinic	Married (including common law)	Blank(s)	Blank(s)	Blank(s)
39 years	Black	Male	2007	C16.6-Greater curvature of stomach NOS	Undifferentiated; anaplastic; Grade IV	Blank(s)	Blank(s)	Not a paired site	Positive histology	8936/3: Gastrointestinal stromal sarcoma	NA	NA	NA	Blank(s)	Blank(s)	Blank(s)	Blank(s)	Blank(s)	Blank(s)	Blank(s)	Blank(s)	Blank(s)	Blank(s)	Blank(s)	Blank(s)	Blank(s)	Blank(s)	Blank(s)	Blank(s)	63	Blank(s)	Blank(s)	Blank(s)	Blank(s)	170	100	0	0	Blank(s)	In situ, benign or unknown behavior neoplasm	Dead (attributable to this cancer dx)	133	Dead	1148817	Hospital inpatient/outpatient or clinic	Single (never married)	Blank(s)	Blank(s)	Blank(s)
41 years	White	Female	2006	C17.1-Jejunum	Unknown	Blank(s)	Blank(s)	Not a paired site	Positive histology	8936/3: Gastrointestinal stromal sarcoma	NA	NA	NA	Blank(s)	Blank(s)	Blank(s)	Blank(s)	Blank(s)	Blank(s)	Blank(s)	Blank(s)	Blank(s)	Blank(s)	Blank(s)	Blank(s)	Blank(s)	Blank(s)	Blank(s)	Blank(s)	30	Blank(s)	Blank(s)	Blank(s)	Blank(s)	52	200	0	0	Blank(s)	Alive	Alive or dead of other cause	157	Alive	1148819	Hospital inpatient/outpatient or clinic	Married (including common law)	Blank(s)	Blank(s)	Blank(s)
69 years	White	Male	2009	C16.0-Cardia, NOS	Unknown	Blank(s)	Blank(s)	Not a paired site	Positive histology	8936/3: Gastrointestinal stromal sarcoma	NA	NA	NA	Blank(s)	Blank(s)	Blank(s)	Blank(s)	Blank(s)	Blank(s)	Blank(s)	Blank(s)	Blank(s)	Blank(s)	Blank(s)	Blank(s)	Blank(s)	Blank(s)	Blank(s)	Blank(s)	30	Blank(s)	Blank(s)	Blank(s)	Blank(s)	30	300	0	0	Blank(s)	Liver	Alive or dead of other cause	32	Dead	1150085	Hospital inpatient/outpatient or clinic	Married (including common law)	Blank(s)	Blank(s)	Blank(s)
41 years	White	Female	2007	C48.1-Specified parts of peritoneum	Unknown	Blank(s)	Blank(s)	Not a paired site	Positive histology	8936/3: Gastrointestinal stromal sarcoma	T1b	N0	M0	Blank(s)	Blank(s)	Blank(s)	Blank(s)	Blank(s)	Blank(s)	Blank(s)	Blank(s)	Blank(s)	Blank(s)	Blank(s)	Blank(s)	Blank(s)	Blank(s)	Blank(s)	Blank(s)	27	Blank(s)	Blank(s)	Blank(s)	Blank(s)	43	100	0	0	Blank(s)	Alive	Alive or dead of other cause	135	Alive	1150448	Hospital inpatient/outpatient or clinic	Married (including common law)	Blank(s)	Blank(s)	Blank(s)
40 years	White	Male	2007	C16.1-Fundus of stomach	Unknown	Blank(s)	Blank(s)	Not a paired site	Positive histology	8936/3: Gastrointestinal stromal sarcoma	NA	NA	NA	Blank(s)	Blank(s)	Blank(s)	Blank(s)	Blank(s)	Blank(s)	Blank(s)	Blank(s)	Blank(s)	Blank(s)	Blank(s)	Blank(s)	Blank(s)	Blank(s)	Blank(s)	Blank(s)	30	Blank(s)	Blank(s)	Blank(s)	Blank(s)	130	300	0	0	Blank(s)	Alive	Alive or dead of other cause	147	Alive	1151982	Hospital inpatient/outpatient or clinic	Single (never married)	Blank(s)	Blank(s)	Blank(s)
81 years	White	Female	2010	C49.9-Conn, subcutaneous and other soft tissues, NOS	Undifferentiated; anaplastic; Grade IV	Blank(s)	Blank(s)	Not a paired site	Positive histology	8936/3: Gastrointestinal stromal sarcoma	TX	N0	M1	Blank(s)	Blank(s)	Blank(s)	Blank(s)	NA	NA	NA	NA	Blank(s)	Blank(s)	Blank(s)	Blank(s)	Blank(s)	Blank(s)	Blank(s)	Blank(s)	54	No	No	No	No	999	800	0	40	Blank(s)	In situ, benign or unknown behavior neoplasm	Dead (attributable to this cancer dx)	96	Dead	1152130	Hospital inpatient/outpatient or clinic	Married (including common law)	Blank(s)	Blank(s)	Blank(s)
38 years	Other (American Indian/AK Native, Asian/Pacific Islander)	Female	2010	C16.9-Stomach, NOS	Unknown	Blank(s)	Blank(s)	Not a paired site	Positive histology	8936/3: Gastrointestinal stromal sarcoma	NA	NA	NA	Blank(s)	Blank(s)	Blank(s)	Blank(s)	T1	N0	M0	UNK Stage	Blank(s)	Blank(s)	Blank(s)	Blank(s)	Blank(s)	Blank(s)	Blank(s)	Blank(s)	41	No	No	No	No	4	300	0	0	Blank(s)	Alive	Alive or dead of other cause	117	Alive	1152331	Hospital inpatient/outpatient or clinic	Married (including common law)	Blank(s)	Blank(s)	Blank(s)
62 years	Black	Male	2010	C20.9-Rectum, NOS	Unknown	Blank(s)	Blank(s)	Not a paired site	Positive histology	8936/3: Gastrointestinal stromal sarcoma	NA	NA	NA	Blank(s)	Blank(s)	Blank(s)	Blank(s)	T2	N0	M0	UNK Stage	Blank(s)	Blank(s)	Blank(s)	Blank(s)	Blank(s)	Blank(s)	Blank(s)	Blank(s)	20	No	No	No	No	37	610	0	0	Blank(s)	Soft Tissue including Heart	Dead (attributable to this cancer dx)	68	Dead	1152348	Hospital inpatient/outpatient or clinic	Married (including common law)	Blank(s)	Blank(s)	Blank(s)
51 years	Other (American Indian/AK Native, Asian/Pacific Islander)	Male	2010	C16.1-Fundus of stomach	Unknown	Blank(s)	Blank(s)	Not a paired site	Positive histology	8936/3: Gastrointestinal stromal sarcoma	NA	NA	NA	Blank(s)	Blank(s)	Blank(s)	Blank(s)	T2	N0	M0	UNK Stage	Blank(s)	Blank(s)	Blank(s)	Blank(s)	Blank(s)	Blank(s)	Blank(s)	Blank(s)	33	No	No	No	No	47	165	0	0	Blank(s)	Alive	Alive or dead of other cause	114	Alive	1154751	Hospital inpatient/outpatient or clinic	Single (never married)	Blank(s)	Blank(s)	Blank(s)
10 years	White	Male	2010	C16.6-Greater curvature of stomach NOS	Unknown	Blank(s)	Blank(s)	Not a paired site	Positive histology	8936/3: Gastrointestinal stromal sarcoma	NA	NA	NA	Blank(s)	Blank(s)	Blank(s)	Blank(s)	T2	N0	M0	II	Blank(s)	Blank(s)	Blank(s)	Blank(s)	Blank(s)	Blank(s)	Blank(s)	Blank(s)	30	No	No	No	No	40	155	0	0	Blank(s)	Alive	Alive or dead of other cause	115	Alive	1155887	Hospital inpatient/outpatient or clinic	Single (never married)	Blank(s)	Blank(s)	Blank(s)
52 years	Black	Female	2010	C17.1-Jejunum	Unknown	Blank(s)	Blank(s)	Not a paired site	Positive histology	8936/3: Gastrointestinal stromal sarcoma	NA	NA	NA	Blank(s)	Blank(s)	Blank(s)	Blank(s)	TX	N0	M0	UNK Stage	Blank(s)	Blank(s)	Blank(s)	Blank(s)	Blank(s)	Blank(s)	Blank(s)	Blank(s)	60	No	No	No	No	999	300	0	0	Blank(s)	Soft Tissue including Heart	Dead (attributable to this cancer dx)	102	Dead	1156738	Hospital inpatient/outpatient or clinic	Single (never married)	Blank(s)	Blank(s)	Blank(s)
81 years	White	Male	2010	C16.1-Fundus of stomach	Unknown	Blank(s)	Blank(s)	Not a paired site	Positive histology	8936/3: Gastrointestinal stromal sarcoma	NA	NA	NA	Blank(s)	Blank(s)	Blank(s)	Blank(s)	T2	N0	M0	IA	Blank(s)	Blank(s)	Blank(s)	Blank(s)	Blank(s)	Blank(s)	Blank(s)	Blank(s)	30	No	No	No	No	45	155	0	0	Blank(s)	Alive	Alive or dead of other cause	118	Alive	1158324	Hospital inpatient/outpatient or clinic	Married (including common law)	Blank(s)	Blank(s)	Blank(s)
57 years	White	Male	2010	C16.6-Greater curvature of stomach NOS	Unknown	Blank(s)	Blank(s)	Not a paired site	Positive histology	8936/3: Gastrointestinal stromal sarcoma	NA	NA	NA	Blank(s)	Blank(s)	Blank(s)	Blank(s)	T4	N0	M0	UNK Stage	Blank(s)	Blank(s)	Blank(s)	Blank(s)	Blank(s)	Blank(s)	Blank(s)	Blank(s)	33	No	No	No	No	120	500	0	0	Blank(s)	Alive	Alive or dead of other cause	117	Alive	1158427	Hospital inpatient/outpatient or clinic	Single (never married)	Blank(s)	Blank(s)	Blank(s)
74 years	Black	Female	2010	C16.8-Overlapping lesion of stomach	Unknown	Blank(s)	Blank(s)	Not a paired site	Positive histology	8936/3: Gastrointestinal stromal sarcoma	NA	NA	NA	Blank(s)	Blank(s)	Blank(s)	Blank(s)	TX	N0	M0	UNK Stage	Blank(s)	Blank(s)	Blank(s)	Blank(s)	Blank(s)	Blank(s)	Blank(s)	Blank(s)	0	Unknown	Unknown	Unknown	Unknown	65	999	999	99	Blank(s)	Alzheimers (ICD-9 and 10 only)	Alive or dead of other cause	64	Dead	1160614	Hospital inpatient/outpatient or clinic	Married (including common law)	Blank(s)	Blank(s)	Blank(s)
60 years	White	Male	2010	C16.0-Cardia, NOS	Unknown	Blank(s)	Blank(s)	Not a paired site	Positive histology	8936/3: Gastrointestinal stromal sarcoma	NA	NA	NA	Blank(s)	Blank(s)	Blank(s)	Blank(s)	T1	N0	M1	IV	Blank(s)	Blank(s)	Blank(s)	Blank(s)	Blank(s)	Blank(s)	Blank(s)	Blank(s)	30	No	No	Yes	No	990	300	0	40	Blank(s)	Alive	Alive or dead of other cause	115	Alive	1161236	Hospital inpatient/outpatient or clinic	Married (including common law)	Blank(s)	Blank(s)	Blank(s)
81 years	White	Female	2010	C16.5-Lesser curvature of stomach NOS	Unknown	Blank(s)	Blank(s)	Not a paired site	Positive histology	8936/3: Gastrointestinal stromal sarcoma	NA	NA	NA	Blank(s)	Blank(s)	Blank(s)	Blank(s)	T2	N0	M0	IA	Blank(s)	Blank(s)	Blank(s)	Blank(s)	Blank(s)	Blank(s)	Blank(s)	Blank(s)	30	No	No	No	No	28	155	0	0	Blank(s)	Lung and Bronchus	Alive or dead of other cause	35	Dead	1162205	Hospital inpatient/outpatient or clinic	Widowed	Blank(s)	Blank(s)	Blank(s)
75 years	White	Male	2010	C17.0-Duodenum	Unknown	Blank(s)	Blank(s)	Not a paired site	Positive histology	8936/3: Gastrointestinal stromal sarcoma	NA	NA	NA	Blank(s)	Blank(s)	Blank(s)	Blank(s)	T4	N0	M0	IIIA	Blank(s)	Blank(s)	Blank(s)	Blank(s)	Blank(s)	Blank(s)	Blank(s)	Blank(s)	30	No	No	No	No	110	270	0	0	Blank(s)	Stomach	Dead (attributable to this cancer dx)	34	Dead	1164461	Hospital inpatient/outpatient or clinic	Divorced	Blank(s)	Blank(s)	Blank(s)
51 years	White	Female	2010	C17.0-Duodenum	Well differentiated; Grade I	Blank(s)	Blank(s)	Not a paired site	Positive histology	8936/3: Gastrointestinal stromal sarcoma	NA	NA	NA	Blank(s)	Blank(s)	Blank(s)	Blank(s)	T1	N0	M0	I	Blank(s)	Blank(s)	Blank(s)	Blank(s)	Blank(s)	Blank(s)	Blank(s)	Blank(s)	30	No	No	No	No	12	155	0	0	Blank(s)	State DC not available or state DC available but no COD	Dead (missing/unknown COD)	46	Dead	1165941	Hospital inpatient/outpatient or clinic	Divorced	Blank(s)	Blank(s)	Blank(s)
65 years	Other (American Indian/AK Native, Asian/Pacific Islander)	Male	2010	C17.1-Jejunum	Unknown	Blank(s)	Blank(s)	Not a paired site	Positive histology	8936/3: Gastrointestinal stromal sarcoma	NA	NA	NA	Blank(s)	Blank(s)	Blank(s)	Blank(s)	T1	N0	M0	UNK Stage	Blank(s)	Blank(s)	Blank(s)	Blank(s)	Blank(s)	Blank(s)	Blank(s)	Blank(s)	30	No	No	No	No	8	500	0	0	Blank(s)	Non-Hodgkin Lymphoma	Alive or dead of other cause	105	Dead	1165996	Hospital inpatient/outpatient or clinic	Separated	Blank(s)	Blank(s)	Blank(s)
41 years	Other (American Indian/AK Native, Asian/Pacific Islander)	Male	2010	C49.4-Conn, subcutaneous, other soft tis: abdomen	Unknown	Blank(s)	Blank(s)	Not a paired site	Positive histology	8936/3: Gastrointestinal stromal sarcoma	T2NOS	N0	M1	Blank(s)	Blank(s)	Blank(s)	Blank(s)	NA	NA	NA	NA	Blank(s)	Blank(s)	Blank(s)	Blank(s)	Blank(s)	Blank(s)	Blank(s)	Blank(s)	25	No	No	Yes	No	180	300	0	40	Blank(s)	Alive	Alive or dead of other cause	111	Alive	1166340	Hospital inpatient/outpatient or clinic	Married (including common law)	Blank(s)	Blank(s)	Blank(s)
70 years	Other (American Indian/AK Native, Asian/Pacific Islander)	Male	2010	C16.5-Lesser curvature of stomach NOS	Unknown	Blank(s)	Blank(s)	Not a paired site	Positive histology	8936/3: Gastrointestinal stromal sarcoma	NA	NA	NA	Blank(s)	Blank(s)	Blank(s)	Blank(s)	T2	N0	M0	IA	Blank(s)	Blank(s)	Blank(s)	Blank(s)	Blank(s)	Blank(s)	Blank(s)	Blank(s)	30	No	No	No	No	36	300	0	0	Blank(s)	Alive	Alive or dead of other cause	116	Alive	1166962	Hospital inpatient/outpatient or clinic	Married (including common law)	Blank(s)	Blank(s)	Blank(s)
43 years	White	Female	2007	C17.0-Duodenum	Unknown	Blank(s)	Blank(s)	Not a paired site	Positive histology	8936/3: Gastrointestinal stromal sarcoma	NA	NA	NA	Blank(s)	Blank(s)	Blank(s)	Blank(s)	Blank(s)	Blank(s)	Blank(s)	Blank(s)	Blank(s)	Blank(s)	Blank(s)	Blank(s)	Blank(s)	Blank(s)	Blank(s)	Blank(s)	27	Blank(s)	Blank(s)	Blank(s)	Blank(s)	12	155	0	0	Blank(s)	Alive	Alive or dead of other cause	148	Alive	1167217	Hospital inpatient/outpatient or clinic	Married (including common law)	Blank(s)	Blank(s)	Blank(s)
77 years	Other (American Indian/AK Native, Asian/Pacific Islander)	Male	2010	C16.1-Fundus of stomach	Unknown	Blank(s)	Blank(s)	Not a paired site	Positive histology	8936/3: Gastrointestinal stromal sarcoma	NA	NA	NA	Blank(s)	Blank(s)	Blank(s)	Blank(s)	T1	N0	M0	UNK Stage	Blank(s)	Blank(s)	Blank(s)	Blank(s)	Blank(s)	Blank(s)	Blank(s)	Blank(s)	30	No	No	No	No	16	300	0	0	Blank(s)	Colon excluding Rectum	Alive or dead of other cause	19	Dead	1167234	Hospital inpatient/outpatient or clinic	Widowed	Blank(s)	Blank(s)	Blank(s)
61 years	White	Female	2010	C17.0-Duodenum	Unknown	Blank(s)	Blank(s)	Not a paired site	Positive histology	8936/3: Gastrointestinal stromal sarcoma	NA	NA	NA	Blank(s)	Blank(s)	Blank(s)	Blank(s)	T4	N0	M1	IV	Blank(s)	Blank(s)	Blank(s)	Blank(s)	Blank(s)	Blank(s)	Blank(s)	Blank(s)	0	No	No	Yes	No	170	400	0	40	Blank(s)	Alive	Alive or dead of other cause	118	Alive	1167391	Hospital inpatient/outpatient or clinic	Single (never married)	Blank(s)	Blank(s)	Blank(s)
81 years	White	Female	2010	C16.2-Body of stomach	Unknown	Blank(s)	Blank(s)	Not a paired site	Positive histology	8936/3: Gastrointestinal stromal sarcoma	NA	NA	NA	Blank(s)	Blank(s)	Blank(s)	Blank(s)	TX	N0	M0	UNK Stage	Blank(s)	Blank(s)	Blank(s)	Blank(s)	Blank(s)	Blank(s)	Blank(s)	Blank(s)	0	No	No	No	No	999	300	0	0	Blank(s)	Septicemia	Alive or dead of other cause	0	Dead	1167732	Hospital inpatient/outpatient or clinic	Married (including common law)	Blank(s)	Blank(s)	Blank(s)
61 years	White	Male	2010	C16.0-Cardia, NOS	Unknown	Blank(s)	Blank(s)	Not a paired site	Positive histology	8936/3: Gastrointestinal stromal sarcoma	NA	NA	NA	Blank(s)	Blank(s)	Blank(s)	Blank(s)	T1	N0	M0	UNK Stage	Blank(s)	Blank(s)	Blank(s)	Blank(s)	Blank(s)	Blank(s)	Blank(s)	Blank(s)	30	No	No	No	No	5	155	0	0	Blank(s)	Alive	Alive or dead of other cause	109	Alive	1169321	Hospital inpatient/outpatient or clinic	Single (never married)	Blank(s)	Blank(s)	Blank(s)
59 years	White	Male	2010	C16.6-Greater curvature of stomach NOS	Unknown	Blank(s)	Blank(s)	Not a paired site	Positive histology	8936/3: Gastrointestinal stromal sarcoma	NA	NA	NA	Blank(s)	Blank(s)	Blank(s)	Blank(s)	T2	N0	M0	IA	Blank(s)	Blank(s)	Blank(s)	Blank(s)	Blank(s)	Blank(s)	Blank(s)	Blank(s)	30	No	No	No	No	35	300	0	0	Blank(s)	Alive	Alive or dead of other cause	112	Alive	1169526	Hospital inpatient/outpatient or clinic	Married (including common law)	Blank(s)	Blank(s)	Blank(s)
51 years	Black	Female	2010	C16.6-Greater curvature of stomach NOS	Unknown	Blank(s)	Blank(s)	Not a paired site	Positive histology	8936/3: Gastrointestinal stromal sarcoma	NA	NA	NA	Blank(s)	Blank(s)	Blank(s)	Blank(s)	T2	N0	M0	UNK Stage	Blank(s)	Blank(s)	Blank(s)	Blank(s)	Blank(s)	Blank(s)	Blank(s)	Blank(s)	0	No	No	No	No	50	300	0	0	Blank(s)	Alive	Alive or dead of other cause	119	Alive	1170103	Hospital inpatient/outpatient or clinic	Divorced	Blank(s)	Blank(s)	Blank(s)
74 years	White	Male	2010	C16.9-Stomach, NOS	Moderately differentiated; Grade II	Blank(s)	Blank(s)	Not a paired site	Positive histology	8936/3: Gastrointestinal stromal sarcoma	NA	NA	NA	Blank(s)	Blank(s)	Blank(s)	Blank(s)	T3	N0	M0	IB	Blank(s)	Blank(s)	Blank(s)	Blank(s)	Blank(s)	Blank(s)	Blank(s)	Blank(s)	30	No	No	No	No	75	395	0	0	Blank(s)	Alive	Alive or dead of other cause	111	Alive	1171079	Hospital inpatient/outpatient or clinic	Divorced	Blank(s)	Blank(s)	Blank(s)
77 years	White	Female	2010	C49.4-Conn, subcutaneous, other soft tis: abdomen	Unknown	Blank(s)	Blank(s)	Not a paired site	Positive histology	8936/3: Gastrointestinal stromal sarcoma	T2NOS	N0	MX	Blank(s)	Blank(s)	Blank(s)	Blank(s)	NA	NA	NA	NA	Blank(s)	Blank(s)	Blank(s)	Blank(s)	Blank(s)	Blank(s)	Blank(s)	Blank(s)	30	Unknown	Unknown	Unknown	Unknown	250	400	0	99	Blank(s)	In situ, benign or unknown behavior neoplasm	Dead (attributable to this cancer dx)	37	Dead	1171838	Hospital inpatient/outpatient or clinic	Divorced	Blank(s)	Blank(s)	Blank(s)
49 years	Other (American Indian/AK Native, Asian/Pacific Islander)	Male	2010	C80.9-Unknown primary site	Unknown	Blank(s)	Blank(s)	Not a paired site	Positive histology	8936/3: Gastrointestinal stromal sarcoma	NA	NA	NA	Blank(s)	Blank(s)	Blank(s)	Blank(s)	NA	NA	NA	NA	Blank(s)	Blank(s)	Blank(s)	Blank(s)	Blank(s)	Blank(s)	Blank(s)	Blank(s)	98	Unknown	Unknown	Yes	Unknown	999	988	988	98	Blank(s)	In situ, benign or unknown behavior neoplasm	Dead (attributable to this cancer dx)	46	Dead	1172660	Hospital inpatient/outpatient or clinic	Married (including common law)	Blank(s)	Blank(s)	Blank(s)
67 years	White	Male	2010	C16.9-Stomach, NOS	Well differentiated; Grade I	Blank(s)	Blank(s)	Not a paired site	Positive histology	8936/3: Gastrointestinal stromal sarcoma	NA	NA	NA	Blank(s)	Blank(s)	Blank(s)	Blank(s)	T2	N0	M0	IA	Blank(s)	Blank(s)	Blank(s)	Blank(s)	Blank(s)	Blank(s)	Blank(s)	Blank(s)	27	No	No	No	No	31	390	0	0	Blank(s)	Alive	Alive or dead of other cause	111	Alive	1172957	Hospital inpatient/outpatient or clinic	Married (including common law)	Blank(s)	Blank(s)	Blank(s)
71 years	White	Female	2009	C16.2-Body of stomach	Unknown	Blank(s)	Blank(s)	Not a paired site	Positive histology	8936/3: Gastrointestinal stromal sarcoma	NA	NA	NA	Blank(s)	Blank(s)	Blank(s)	Blank(s)	Blank(s)	Blank(s)	Blank(s)	Blank(s)	Blank(s)	Blank(s)	Blank(s)	Blank(s)	Blank(s)	Blank(s)	Blank(s)	Blank(s)	27	Blank(s)	Blank(s)	Blank(s)	Blank(s)	15	155	0	0	Blank(s)	Alive	Alive or dead of other cause	120	Alive	1174475	Hospital inpatient/outpatient or clinic	Married (including common law)	Blank(s)	Blank(s)	Blank(s)
47 years	White	Female	2010	C16.5-Lesser curvature of stomach NOS	Unknown	Blank(s)	Blank(s)	Not a paired site	Positive histology	8936/3: Gastrointestinal stromal sarcoma	NA	NA	NA	Blank(s)	Blank(s)	Blank(s)	Blank(s)	T2	N0	M0	UNK Stage	Blank(s)	Blank(s)	Blank(s)	Blank(s)	Blank(s)	Blank(s)	Blank(s)	Blank(s)	30	No	No	No	No	37	160	0	0	Blank(s)	Alive	Alive or dead of other cause	111	Alive	1176466	Hospital inpatient/outpatient or clinic	Married (including common law)	Blank(s)	Blank(s)	Blank(s)
71 years	White	Male	2010	C16.9-Stomach, NOS	Unknown	Blank(s)	Blank(s)	Not a paired site	Positive histology	8936/3: Gastrointestinal stromal sarcoma	NA	NA	NA	Blank(s)	Blank(s)	Blank(s)	Blank(s)	T4	N0	M0	II	Blank(s)	Blank(s)	Blank(s)	Blank(s)	Blank(s)	Blank(s)	Blank(s)	Blank(s)	30	No	No	No	No	140	400	0	0	Blank(s)	Alive	Alive or dead of other cause	112	Alive	1176553	Hospital inpatient/outpatient or clinic	Married (including common law)	Blank(s)	Blank(s)	Blank(s)
59 years	White	Male	2010	C17.1-Jejunum	Unknown	Blank(s)	Blank(s)	Not a paired site	Positive histology	8936/3: Gastrointestinal stromal sarcoma	NA	NA	NA	Blank(s)	Blank(s)	Blank(s)	Blank(s)	T2	N0	M0	I	Blank(s)	Blank(s)	Blank(s)	Blank(s)	Blank(s)	Blank(s)	Blank(s)	Blank(s)	30	No	No	No	No	35	300	0	0	Blank(s)	Alive	Alive or dead of other cause	109	Alive	1177430	Hospital inpatient/outpatient or clinic	Widowed	Blank(s)	Blank(s)	Blank(s)
57 years	Other (American Indian/AK Native, Asian/Pacific Islander)	Male	2010	C16.6-Greater curvature of stomach NOS	Undifferentiated; anaplastic; Grade IV	Blank(s)	Blank(s)	Not a paired site	Positive histology	8936/3: Gastrointestinal stromal sarcoma	NA	NA	NA	Blank(s)	Blank(s)	Blank(s)	Blank(s)	T4	N0	M1	IV	Blank(s)	Blank(s)	Blank(s)	Blank(s)	Blank(s)	Blank(s)	Blank(s)	Blank(s)	61	No	No	Yes	No	210	400	0	40	Blank(s)	Alive	Alive or dead of other cause	109	Alive	1177520	Hospital inpatient/outpatient or clinic	Married (including common law)	Blank(s)	Blank(s)	Blank(s)
74 years	White	Male	2010	C16.1-Fundus of stomach	Unknown	Blank(s)	Blank(s)	Not a paired site	Positive histology	8936/3: Gastrointestinal stromal sarcoma	NA	NA	NA	Blank(s)	Blank(s)	Blank(s)	Blank(s)	TX	N0	M1	IV	Blank(s)	Blank(s)	Blank(s)	Blank(s)	Blank(s)	Blank(s)	Blank(s)	Blank(s)	0	No	No	Yes	No	999	800	0	40	Blank(s)	Soft Tissue including Heart	Dead (attributable to this cancer dx)	80	Dead	1178354	Hospital inpatient/outpatient or clinic	Married (including common law)	Blank(s)	Blank(s)	Blank(s)
77 years	White	Male	2010	C17.2-Ileum	Moderately differentiated; Grade II	Blank(s)	Blank(s)	Not a paired site	Positive histology	8936/3: Gastrointestinal stromal sarcoma	NA	NA	NA	Blank(s)	Blank(s)	Blank(s)	Blank(s)	T3	N0	M0	IIIB	Blank(s)	Blank(s)	Blank(s)	Blank(s)	Blank(s)	Blank(s)	Blank(s)	Blank(s)	30	No	No	No	No	59	650	0	0	Blank(s)	Alive	Alive or dead of other cause	112	Alive	1178482	Hospital inpatient/outpatient or clinic	Married (including common law)	Blank(s)	Blank(s)	Blank(s)
30 years	Other (American Indian/AK Native, Asian/Pacific Islander)	Male	2010	C17.8-Overlapping lesion of small intestine	Undifferentiated; anaplastic; Grade IV	Blank(s)	Blank(s)	Not a paired site	Positive histology	8936/3: Gastrointestinal stromal sarcoma	NA	NA	NA	Blank(s)	Blank(s)	Blank(s)	Blank(s)	T4	N0	M1	IV	Blank(s)	Blank(s)	Blank(s)	Blank(s)	Blank(s)	Blank(s)	Blank(s)	Blank(s)	30	N/A	N/A	N/A	N/A	250	450	0	40	Blank(s)	Soft Tissue including Heart	Dead (attributable to this cancer dx)	22	Dead	1178629	Hospital inpatient/outpatient or clinic	Single (never married)	Blank(s)	Blank(s)	Blank(s)
83 years	Other (American Indian/AK Native, Asian/Pacific Islander)	Male	2005	C16.1-Fundus of stomach	Unknown	Blank(s)	Blank(s)	Not a paired site	Positive histology	8936/3: Gastrointestinal stromal sarcoma	NA	NA	NA	Blank(s)	Blank(s)	Blank(s)	Blank(s)	Blank(s)	Blank(s)	Blank(s)	Blank(s)	Blank(s)	Blank(s)	Blank(s)	Blank(s)	Blank(s)	Blank(s)	Blank(s)	Blank(s)	0	Blank(s)	Blank(s)	Blank(s)	Blank(s)	30	300	0	0	Blank(s)	Diabetes Mellitus	Alive or dead of other cause	55	Dead	1178910	Hospital inpatient/outpatient or clinic	Married (including common law)	Blank(s)	Blank(s)	Blank(s)
56 years	Other (American Indian/AK Native, Asian/Pacific Islander)	Male	2010	C16.2-Body of stomach	Unknown	Blank(s)	Blank(s)	Not a paired site	Positive histology	8936/3: Gastrointestinal stromal sarcoma	NA	NA	NA	Blank(s)	Blank(s)	Blank(s)	Blank(s)	T3	N0	M0	IB	Blank(s)	Blank(s)	Blank(s)	Blank(s)	Blank(s)	Blank(s)	Blank(s)	Blank(s)	30	No	No	No	No	52	500	0	0	Blank(s)	In situ, benign or unknown behavior neoplasm	Alive or dead of other cause	83	Dead	1179865	Hospital inpatient/outpatient or clinic	Married (including common law)	Blank(s)	Blank(s)	Blank(s)
59 years	White	Female	2010	C80.9-Unknown primary site	Unknown	Blank(s)	Blank(s)	Not a paired site	Positive exfoliative cytology, no positive histology	8936/3: Gastrointestinal stromal sarcoma	NA	NA	NA	Blank(s)	Blank(s)	Blank(s)	Blank(s)	NA	NA	NA	NA	Blank(s)	Blank(s)	Blank(s)	Blank(s)	Blank(s)	Blank(s)	Blank(s)	Blank(s)	98	N/A	N/A	N/A	N/A	999	988	988	98	Blank(s)	Soft Tissue including Heart	Dead (attributable to this cancer dx)	113	Dead	1180144	Hospital inpatient/outpatient or clinic	Married (including common law)	Blank(s)	Blank(s)	Blank(s)
51 years	Unknown	Male	2008	C16.5-Lesser curvature of stomach NOS	Unknown	Blank(s)	Blank(s)	Not a paired site	Positive histology	8936/3: Gastrointestinal stromal sarcoma	NA	NA	NA	Blank(s)	Blank(s)	Blank(s)	Blank(s)	Blank(s)	Blank(s)	Blank(s)	Blank(s)	Blank(s)	Blank(s)	Blank(s)	Blank(s)	Blank(s)	Blank(s)	Blank(s)	Blank(s)	33	Blank(s)	Blank(s)	Blank(s)	Blank(s)	10	100	0	0	Blank(s)	Alive	Alive or dead of other cause	140	Alive	1183212	Hospital inpatient/outpatient or clinic	Married (including common law)	Blank(s)	Blank(s)	Blank(s)
84 years	White	Female	2010	C16.5-Lesser curvature of stomach NOS	Well differentiated; Grade I	Blank(s)	Blank(s)	Not a paired site	Positive histology	8936/3: Gastrointestinal stromal sarcoma	NA	NA	NA	Blank(s)	Blank(s)	Blank(s)	Blank(s)	T1	N0	M0	UNK Stage	Blank(s)	Blank(s)	Blank(s)	Blank(s)	Blank(s)	Blank(s)	Blank(s)	Blank(s)	27	No	No	No	No	14	340	0	0	Blank(s)	Cerebrovascular Diseases	Alive or dead of other cause	41	Dead	1183298	Hospital inpatient/outpatient or clinic	Single (never married)	Blank(s)	Blank(s)	Blank(s)
86 years	Other (American Indian/AK Native, Asian/Pacific Islander)	Male	2011	C16.1-Fundus of stomach	Unknown	Blank(s)	Blank(s)	Not a paired site	Positive histology	8936/3: Gastrointestinal stromal sarcoma	NA	NA	NA	Blank(s)	Blank(s)	Blank(s)	Blank(s)	T3	N0	M1	IV	Blank(s)	Blank(s)	Blank(s)	Blank(s)	Blank(s)	Blank(s)	Blank(s)	Blank(s)	0	No	No	Yes	No	93	450	0	40	Blank(s)	In situ, benign or unknown behavior neoplasm	Alive or dead of other cause	3	Dead	1185275	Hospital inpatient/outpatient or clinic	Married (including common law)	Blank(s)	Blank(s)	Blank(s)
59 years	Black	Female	2010	C16.5-Lesser curvature of stomach NOS	Well differentiated; Grade I	Blank(s)	Blank(s)	Not a paired site	Positive histology	8936/3: Gastrointestinal stromal sarcoma	NA	NA	NA	Blank(s)	Blank(s)	Blank(s)	Blank(s)	T3	N0	M0	IB	Blank(s)	Blank(s)	Blank(s)	Blank(s)	Blank(s)	Blank(s)	Blank(s)	Blank(s)	61	No	No	No	No	100	395	0	0	Blank(s)	Alive	Alive or dead of other cause	115	Alive	1185694	Hospital inpatient/outpatient or clinic	Single (never married)	Blank(s)	Blank(s)	Blank(s)
80 years	White	Female	2008	C16.3-Gastric antrum	Unknown	Blank(s)	Blank(s)	Not a paired site	Positive histology	8936/3: Gastrointestinal stromal sarcoma	NA	NA	NA	Blank(s)	Blank(s)	Blank(s)	Blank(s)	Blank(s)	Blank(s)	Blank(s)	Blank(s)	Blank(s)	Blank(s)	Blank(s)	Blank(s)	Blank(s)	Blank(s)	Blank(s)	Blank(s)	30	Blank(s)	Blank(s)	Blank(s)	Blank(s)	12	165	0	0	Blank(s)	Diseases of Heart	Alive or dead of other cause	65	Dead	1188469	Hospital inpatient/outpatient or clinic	Widowed	Blank(s)	Blank(s)	Blank(s)
70 years	White	Female	2019	C16.1-Fundus of stomach	Blank(s)	9	L	Not a paired site	Positive histology	8936/3: Gastrointestinal stromal sarcoma	Blank(s)	Blank(s)	Blank(s)	Blank(s)	Blank(s)	Blank(s)	Blank(s)	Blank(s)	Blank(s)	Blank(s)	Blank(s)	Blank(s)	Blank(s)	Blank(s)	Blank(s)	T1	N0	M0	1A	30	No	No	No	No	Blank(s)	Blank(s)	Blank(s)	Blank(s)	6	Alive	Alive or dead of other cause	2	Alive	1188519	Hospital inpatient/outpatient or clinic	Married (including common law)	100	0	0
75 years	White	Female	2011	C16.1-Fundus of stomach	Unknown	Blank(s)	Blank(s)	Not a paired site	Positive histology	8936/3: Gastrointestinal stromal sarcoma	NA	NA	NA	Blank(s)	Blank(s)	Blank(s)	Blank(s)	T1	N0	M0	UNK Stage	Blank(s)	Blank(s)	Blank(s)	Blank(s)	Blank(s)	Blank(s)	Blank(s)	Blank(s)	0	No	No	No	No	10	300	0	0	Blank(s)	Diseases of Heart	Alive or dead of other cause	14	Dead	1188833	Hospital inpatient/outpatient or clinic	Married (including common law)	Blank(s)	Blank(s)	Blank(s)
91 years	White	Female	2010	C16.1-Fundus of stomach	Unknown	Blank(s)	Blank(s)	Not a paired site	Positive histology	8936/3: Gastrointestinal stromal sarcoma	NA	NA	NA	Blank(s)	Blank(s)	Blank(s)	Blank(s)	T1	N0	M0	UNK Stage	Blank(s)	Blank(s)	Blank(s)	Blank(s)	Blank(s)	Blank(s)	Blank(s)	Blank(s)	0	Unknown	Unknown	Unknown	Unknown	20	300	999	99	Blank(s)	Diseases of Heart	Alive or dead of other cause	73	Dead	1189310	Hospital inpatient/outpatient or clinic	Widowed	Blank(s)	Blank(s)	Blank(s)
66 years	White	Female	2011	C17.0-Duodenum	Unknown	Blank(s)	Blank(s)	Not a paired site	Positive histology	8936/3: Gastrointestinal stromal sarcoma	NA	NA	NA	Blank(s)	Blank(s)	Blank(s)	Blank(s)	TX	N0	M0	UNK Stage	Blank(s)	Blank(s)	Blank(s)	Blank(s)	Blank(s)	Blank(s)	Blank(s)	Blank(s)	0	No	No	No	No	999	155	0	0	Blank(s)	Alive	Alive or dead of other cause	107	Alive	1192076	Hospital inpatient/outpatient or clinic	Single (never married)	Blank(s)	Blank(s)	Blank(s)
80 years	White	Male	2010	C16.0-Cardia, NOS	Moderately differentiated; Grade II	Blank(s)	Blank(s)	Not a paired site	Positive histology	8936/3: Gastrointestinal stromal sarcoma	NA	NA	NA	Blank(s)	Blank(s)	Blank(s)	Blank(s)	T2	N0	M0	IA	Blank(s)	Blank(s)	Blank(s)	Blank(s)	Blank(s)	Blank(s)	Blank(s)	Blank(s)	30	No	No	No	No	46	165	0	0	Blank(s)	Alive	Alive or dead of other cause	111	Alive	1192643	Hospital inpatient/outpatient or clinic	Married (including common law)	Blank(s)	Blank(s)	Blank(s)
75 years	Other (American Indian/AK Native, Asian/Pacific Islander)	Female	2010	C16.2-Body of stomach	Well differentiated; Grade I	Blank(s)	Blank(s)	Not a paired site	Positive histology	8936/3: Gastrointestinal stromal sarcoma	NA	NA	NA	Blank(s)	Blank(s)	Blank(s)	Blank(s)	T4	N0	M0	II	Blank(s)	Blank(s)	Blank(s)	Blank(s)	Blank(s)	Blank(s)	Blank(s)	Blank(s)	30	No	No	No	No	143	398	0	0	Blank(s)	Alive	Alive or dead of other cause	66	Alive	1194592	Hospital inpatient/outpatient or clinic	Married (including common law)	Blank(s)	Blank(s)	Blank(s)
61 years	White	Male	2010	C17.0-Duodenum	Unknown	Blank(s)	Blank(s)	Not a paired site	Positive histology	8936/3: Gastrointestinal stromal sarcoma	NA	NA	NA	Blank(s)	Blank(s)	Blank(s)	Blank(s)	T3	N0	M0	II	Blank(s)	Blank(s)	Blank(s)	Blank(s)	Blank(s)	Blank(s)	Blank(s)	Blank(s)	30	No	No	No	No	55	250	0	0	Blank(s)	Alive	Alive or dead of other cause	115	Alive	1195237	Hospital inpatient/outpatient or clinic	Single (never married)	Blank(s)	Blank(s)	Blank(s)
69 years	Black	Female	2011	C16.2-Body of stomach	Unknown	Blank(s)	Blank(s)	Not a paired site	Positive histology	8936/3: Gastrointestinal stromal sarcoma	NA	NA	NA	Blank(s)	Blank(s)	Blank(s)	Blank(s)	T2	N0	M0	IA	Blank(s)	Blank(s)	Blank(s)	Blank(s)	Blank(s)	Blank(s)	Blank(s)	Blank(s)	30	No	No	No	No	45	300	0	0	Blank(s)	Alive	Alive or dead of other cause	105	Alive	1195499	Hospital inpatient/outpatient or clinic	Single (never married)	Blank(s)	Blank(s)	Blank(s)
63 years	White	Female	2011	C17.1-Jejunum	Unknown	Blank(s)	Blank(s)	Not a paired site	Positive histology	8936/3: Gastrointestinal stromal sarcoma	NA	NA	NA	Blank(s)	Blank(s)	Blank(s)	Blank(s)	T3	N0	M0	II	Blank(s)	Blank(s)	Blank(s)	Blank(s)	Blank(s)	Blank(s)	Blank(s)	Blank(s)	30	No	No	No	No	80	250	0	0	Blank(s)	Alive	Alive or dead of other cause	105	Alive	1196562	Hospital inpatient/outpatient or clinic	Married (including common law)	Blank(s)	Blank(s)	Blank(s)
65 years	White	Female	2011	C15.1-Thoracic esophagus	Unknown	Blank(s)	Blank(s)	Not a paired site	Positive histology	8936/3: Gastrointestinal stromal sarcoma	NA	NA	NA	Blank(s)	Blank(s)	Blank(s)	Blank(s)	T3	N0	M0	II	Blank(s)	Blank(s)	Blank(s)	Blank(s)	Blank(s)	Blank(s)	Blank(s)	Blank(s)	30	No	No	No	No	55	210	0	0	Blank(s)	Alive	Alive or dead of other cause	103	Alive	1196879	Hospital inpatient/outpatient or clinic	Married (including common law)	Blank(s)	Blank(s)	Blank(s)
57 years	Other (American Indian/AK Native, Asian/Pacific Islander)	Male	2010	C16.1-Fundus of stomach	Unknown	Blank(s)	Blank(s)	Not a paired site	Positive histology	8936/3: Gastrointestinal stromal sarcoma	NA	NA	NA	Blank(s)	Blank(s)	Blank(s)	Blank(s)	T3	N0	M0	IIIA	Blank(s)	Blank(s)	Blank(s)	Blank(s)	Blank(s)	Blank(s)	Blank(s)	Blank(s)	30	No	No	No	No	100	395	0	0	Blank(s)	Alive	Alive or dead of other cause	102	Alive	1197322	Hospital inpatient/outpatient or clinic	Married (including common law)	Blank(s)	Blank(s)	Blank(s)
65 years	White	Female	2019	C16.9-Stomach, NOS	Blank(s)	9	L	Not a paired site	Positive histology	8936/3: Gastrointestinal stromal sarcoma	Blank(s)	Blank(s)	Blank(s)	Blank(s)	Blank(s)	Blank(s)	Blank(s)	Blank(s)	Blank(s)	Blank(s)	Blank(s)	Blank(s)	Blank(s)	Blank(s)	Blank(s)	T1	N0	M0	1A	30	No	No	No	No	Blank(s)	Blank(s)	Blank(s)	Blank(s)	3	Alive	Alive or dead of other cause	10	Alive	1197416	Hospital inpatient/outpatient or clinic	Single (never married)	100	0	0
45 years	Black	Female	2011	C16.3-Gastric antrum	Undifferentiated; anaplastic; Grade IV	Blank(s)	Blank(s)	Not a paired site	Positive histology	8936/3: Gastrointestinal stromal sarcoma	NA	NA	NA	Blank(s)	Blank(s)	Blank(s)	Blank(s)	T3	N0	M0	UNK Stage	Blank(s)	Blank(s)	Blank(s)	Blank(s)	Blank(s)	Blank(s)	Blank(s)	Blank(s)	30	No	No	No	No	78	165	0	0	Blank(s)	Alive	Alive or dead of other cause	103	Alive	1198830	Hospital inpatient/outpatient or clinic	Unknown	Blank(s)	Blank(s)	Blank(s)
75 years	Other (American Indian/AK Native, Asian/Pacific Islander)	Female	2011	C26.9-Gastrointestinal tract, NOS	Unknown	Blank(s)	Blank(s)	Not a paired site	Positive histology	8936/3: Gastrointestinal stromal sarcoma	NA	NA	NA	Blank(s)	Blank(s)	Blank(s)	Blank(s)	NA	NA	NA	NA	Blank(s)	Blank(s)	Blank(s)	Blank(s)	Blank(s)	Blank(s)	Blank(s)	Blank(s)	0	Unknown	Unknown	Unknown	Unknown	200	999	999	40	Blank(s)	Stomach	Dead (attributable to this cancer dx)	20	Dead	1199019	Hospital inpatient/outpatient or clinic	Married (including common law)	Blank(s)	Blank(s)	Blank(s)
60 years	Other (American Indian/AK Native, Asian/Pacific Islander)	Male	2011	C17.2-Ileum	Unknown	Blank(s)	Blank(s)	Not a paired site	Positive histology	8936/3: Gastrointestinal stromal sarcoma	NA	NA	NA	Blank(s)	Blank(s)	Blank(s)	Blank(s)	T2	N0	M0	UNK Stage	Blank(s)	Blank(s)	Blank(s)	Blank(s)	Blank(s)	Blank(s)	Blank(s)	Blank(s)	40	No	No	No	No	50	155	0	0	Blank(s)	Colon excluding Rectum	Dead (attributable to this cancer dx)	27	Dead	1201174	Hospital inpatient/outpatient or clinic	Married (including common law)	Blank(s)	Blank(s)	Blank(s)
82 years	Other (American Indian/AK Native, Asian/Pacific Islander)	Female	2011	C17.1-Jejunum	Unknown	Blank(s)	Blank(s)	Not a paired site	Positive histology	8936/3: Gastrointestinal stromal sarcoma	NA	NA	NA	Blank(s)	Blank(s)	Blank(s)	Blank(s)	TX	N0	M0	UNK Stage	Blank(s)	Blank(s)	Blank(s)	Blank(s)	Blank(s)	Blank(s)	Blank(s)	Blank(s)	30	No	No	No	No	55	999	0	0	Blank(s)	Alive	Alive or dead of other cause	103	Alive	1203597	Hospital inpatient/outpatient or clinic	Married (including common law)	Blank(s)	Blank(s)	Blank(s)
48 years	White	Female	2008	C16.9-Stomach, NOS	Unknown	Blank(s)	Blank(s)	Not a paired site	Positive histology	8936/3: Gastrointestinal stromal sarcoma	NA	NA	NA	Blank(s)	Blank(s)	Blank(s)	Blank(s)	Blank(s)	Blank(s)	Blank(s)	Blank(s)	Blank(s)	Blank(s)	Blank(s)	Blank(s)	Blank(s)	Blank(s)	Blank(s)	Blank(s)	30	Blank(s)	Blank(s)	Blank(s)	Blank(s)	120	999	0	0	Blank(s)	Alive	Alive or dead of other cause	133	Alive	1203793	Hospital inpatient/outpatient or clinic	Married (including common law)	Blank(s)	Blank(s)	Blank(s)
54 years	White	Male	2011	C16.8-Overlapping lesion of stomach	Unknown	Blank(s)	Blank(s)	Not a paired site	Positive histology	8936/3: Gastrointestinal stromal sarcoma	NA	NA	NA	Blank(s)	Blank(s)	Blank(s)	Blank(s)	T3	N0	M0	IB	Blank(s)	Blank(s)	Blank(s)	Blank(s)	Blank(s)	Blank(s)	Blank(s)	Blank(s)	30	No	No	No	No	83	300	0	0	Blank(s)	Alive	Alive or dead of other cause	101	Alive	1203827	Hospital inpatient/outpatient or clinic	Married (including common law)	Blank(s)	Blank(s)	Blank(s)
66 years	White	Female	2011	C16.5-Lesser curvature of stomach NOS	Unknown	Blank(s)	Blank(s)	Not a paired site	Positive histology	8936/3: Gastrointestinal stromal sarcoma	NA	NA	NA	Blank(s)	Blank(s)	Blank(s)	Blank(s)	T3	N0	M0	IIIA	Blank(s)	Blank(s)	Blank(s)	Blank(s)	Blank(s)	Blank(s)	Blank(s)	Blank(s)	30	Unknown	Unknown	Unknown	Unknown	80	395	999	99	Blank(s)	Alive	Alive or dead of other cause	103	Alive	1203856	Hospital inpatient/outpatient or clinic	Married (including common law)	Blank(s)	Blank(s)	Blank(s)
76 years	Other (American Indian/AK Native, Asian/Pacific Islander)	Female	2011	C16.1-Fundus of stomach	Unknown	Blank(s)	Blank(s)	Not a paired site	Positive histology	8936/3: Gastrointestinal stromal sarcoma	NA	NA	NA	Blank(s)	Blank(s)	Blank(s)	Blank(s)	T2	N0	M0	IA	Blank(s)	Blank(s)	Blank(s)	Blank(s)	Blank(s)	Blank(s)	Blank(s)	Blank(s)	0	No	No	No	No	21	300	0	0	Blank(s)	Alive	Alive or dead of other cause	106	Alive	1203969	Hospital inpatient/outpatient or clinic	Widowed	Blank(s)	Blank(s)	Blank(s)
60 years	Other (American Indian/AK Native, Asian/Pacific Islander)	Female	2011	C17.0-Duodenum	Unknown	Blank(s)	Blank(s)	Not a paired site	Positive histology	8936/3: Gastrointestinal stromal sarcoma	NA	NA	NA	Blank(s)	Blank(s)	Blank(s)	Blank(s)	T1	N0	M0	I	Blank(s)	Blank(s)	Blank(s)	Blank(s)	Blank(s)	Blank(s)	Blank(s)	Blank(s)	0	No	No	No	No	15	155	0	0	Blank(s)	Alive	Alive or dead of other cause	104	Alive	1204896	Hospital inpatient/outpatient or clinic	Married (including common law)	Blank(s)	Blank(s)	Blank(s)
78 years	White	Female	2011	C16.9-Stomach, NOS	Unknown	Blank(s)	Blank(s)	Not a paired site	Positive histology	8936/3: Gastrointestinal stromal sarcoma	NA	NA	NA	Blank(s)	Blank(s)	Blank(s)	Blank(s)	TX	N0	M0	UNK Stage	Blank(s)	Blank(s)	Blank(s)	Blank(s)	Blank(s)	Blank(s)	Blank(s)	Blank(s)	20	No	No	No	No	999	999	999	0	Blank(s)	Accidents and Adverse Effects	Alive or dead of other cause	61	Dead	1205506	Hospital inpatient/outpatient or clinic	Divorced	Blank(s)	Blank(s)	Blank(s)
70 years	Black	Male	2011	C16.1-Fundus of stomach	Unknown	Blank(s)	Blank(s)	Not a paired site	Positive histology	8936/3: Gastrointestinal stromal sarcoma	NA	NA	NA	Blank(s)	Blank(s)	Blank(s)	Blank(s)	TX	N0	M0	UNK Stage	Blank(s)	Blank(s)	Blank(s)	Blank(s)	Blank(s)	Blank(s)	Blank(s)	Blank(s)	0	No	No	No	No	999	999	999	0	Blank(s)	Gallbladder	Alive or dead of other cause	3	Dead	1206571	Hospital inpatient/outpatient or clinic	Single (never married)	Blank(s)	Blank(s)	Blank(s)
63 years	Other (American Indian/AK Native, Asian/Pacific Islander)	Male	2011	C20.9-Rectum, NOS	Undifferentiated; anaplastic; Grade IV	Blank(s)	Blank(s)	Not a paired site	Positive histology	8936/3: Gastrointestinal stromal sarcoma	NA	NA	NA	Blank(s)	Blank(s)	Blank(s)	Blank(s)	T3	N0	M0	IIIB	Blank(s)	Blank(s)	Blank(s)	Blank(s)	Blank(s)	Blank(s)	Blank(s)	Blank(s)	27	No	No	No	No	90	250	0	0	Blank(s)	Diseases of Heart	Alive or dead of other cause	71	Dead	1207190	Hospital inpatient/outpatient or clinic	Married (including common law)	Blank(s)	Blank(s)	Blank(s)
81 years	Other (American Indian/AK Native, Asian/Pacific Islander)	Female	2011	C48.2-Peritoneum, NOS	Unknown	Blank(s)	Blank(s)	Not a paired site	Positive histology	8936/3: Gastrointestinal stromal sarcoma	TX	N0	M1	Blank(s)	Blank(s)	Blank(s)	Blank(s)	TX	N0	M1	IV	Blank(s)	Blank(s)	Blank(s)	Blank(s)	Blank(s)	Blank(s)	Blank(s)	Blank(s)	0	No	No	Yes	No	999	600	0	40	Blank(s)	Other Digestive Organs	Dead (attributable to this cancer dx)	7	Dead	1207953	Hospital inpatient/outpatient or clinic	Widowed	Blank(s)	Blank(s)	Blank(s)
58 years	White	Female	2011	C16.5-Lesser curvature of stomach NOS	Unknown	Blank(s)	Blank(s)	Not a paired site	Positive histology	8936/3: Gastrointestinal stromal sarcoma	NA	NA	NA	Blank(s)	Blank(s)	Blank(s)	Blank(s)	T1	N0	M0	UNK Stage	Blank(s)	Blank(s)	Blank(s)	Blank(s)	Blank(s)	Blank(s)	Blank(s)	Blank(s)	27	No	No	No	No	8	300	0	0	Blank(s)	Diseases of Heart	Alive or dead of other cause	102	Dead	1208215	Hospital inpatient/outpatient or clinic	Single (never married)	Blank(s)	Blank(s)	Blank(s)
70 years	Other (American Indian/AK Native, Asian/Pacific Islander)	Female	2011	C16.1-Fundus of stomach	Unknown	Blank(s)	Blank(s)	Not a paired site	Positive histology	8936/3: Gastrointestinal stromal sarcoma	NA	NA	NA	Blank(s)	Blank(s)	Blank(s)	Blank(s)	T1	N0	M0	IA	Blank(s)	Blank(s)	Blank(s)	Blank(s)	Blank(s)	Blank(s)	Blank(s)	Blank(s)	30	No	No	No	No	11	150	0	0	Blank(s)	Alive	Alive or dead of other cause	103	Alive	1211541	Hospital inpatient/outpatient or clinic	Widowed	Blank(s)	Blank(s)	Blank(s)
66 years	Other (American Indian/AK Native, Asian/Pacific Islander)	Male	2010	C16.8-Overlapping lesion of stomach	Unknown	Blank(s)	Blank(s)	Not a paired site	Positive histology	8936/3: Gastrointestinal stromal sarcoma	NA	NA	NA	Blank(s)	Blank(s)	Blank(s)	Blank(s)	T1	N0	M0	IA	Blank(s)	Blank(s)	Blank(s)	Blank(s)	Blank(s)	Blank(s)	Blank(s)	Blank(s)	30	No	No	No	No	6	300	0	0	Blank(s)	Other Cause of Death	Alive or dead of other cause	2	Dead	1211810	Hospital inpatient/outpatient or clinic	Single (never married)	Blank(s)	Blank(s)	Blank(s)
61 years	Black	Male	2011	C16.9-Stomach, NOS	Well differentiated; Grade I	Blank(s)	Blank(s)	Not a paired site	Positive histology	8936/3: Gastrointestinal stromal sarcoma	NA	NA	NA	Blank(s)	Blank(s)	Blank(s)	Blank(s)	T3	N0	M0	IB	Blank(s)	Blank(s)	Blank(s)	Blank(s)	Blank(s)	Blank(s)	Blank(s)	Blank(s)	30	No	No	No	No	55	155	0	0	Blank(s)	Alive	Alive or dead of other cause	91	Alive	1211812	Hospital inpatient/outpatient or clinic	Married (including common law)	Blank(s)	Blank(s)	Blank(s)
49 years	White	Female	2011	C16.2-Body of stomach	Well differentiated; Grade I	Blank(s)	Blank(s)	Not a paired site	Positive histology	8936/3: Gastrointestinal stromal sarcoma	NA	NA	NA	Blank(s)	Blank(s)	Blank(s)	Blank(s)	T3	N0	M0	UNK Stage	Blank(s)	Blank(s)	Blank(s)	Blank(s)	Blank(s)	Blank(s)	Blank(s)	Blank(s)	62	No	No	No	No	62	155	0	0	Blank(s)	Alive	Alive or dead of other cause	102	Alive	1211911	Hospital inpatient/outpatient or clinic	Single (never married)	Blank(s)	Blank(s)	Blank(s)
82 years	Black	Female	2012	C16.5-Lesser curvature of stomach NOS	Poorly differentiated; Grade III	Blank(s)	Blank(s)	Not a paired site	Positive histology	8936/3: Gastrointestinal stromal sarcoma	NA	NA	NA	Blank(s)	Blank(s)	Blank(s)	Blank(s)	T2	N0	M0	II	Blank(s)	Blank(s)	Blank(s)	Blank(s)	Blank(s)	Blank(s)	Blank(s)	Blank(s)	27	No	No	No	No	37	390	0	0	Blank(s)	Alive	Alive or dead of other cause	90	Alive	1211958	Hospital inpatient/outpatient or clinic	Married (including common law)	Blank(s)	Blank(s)	Blank(s)
50 years	White	Female	2011	C16.0-Cardia, NOS	Unknown	Blank(s)	Blank(s)	Not a paired site	Positive histology	8936/3: Gastrointestinal stromal sarcoma	NA	NA	NA	Blank(s)	Blank(s)	Blank(s)	Blank(s)	TX	N0	M1	IV	Blank(s)	Blank(s)	Blank(s)	Blank(s)	Blank(s)	Blank(s)	Blank(s)	Blank(s)	0	No	No	Yes	No	999	999	999	60	Blank(s)	In situ, benign or unknown behavior neoplasm	Dead (attributable to this cancer dx)	24	Dead	1212725	Hospital inpatient/outpatient or clinic	Married (including common law)	Blank(s)	Blank(s)	Blank(s)
65 years	White	Female	2011	C17.9-Small intestine, NOS	Unknown	Blank(s)	Blank(s)	Not a paired site	Positive histology	8936/3: Gastrointestinal stromal sarcoma	NA	NA	NA	Blank(s)	Blank(s)	Blank(s)	Blank(s)	T2	N0	M0	I	Blank(s)	Blank(s)	Blank(s)	Blank(s)	Blank(s)	Blank(s)	Blank(s)	Blank(s)	30	No	No	No	No	45	170	0	0	Blank(s)	Alive	Alive or dead of other cause	102	Alive	1212934	Hospital inpatient/outpatient or clinic	Married (including common law)	Blank(s)	Blank(s)	Blank(s)
75 years	Black	Female	2011	C16.9-Stomach, NOS	Moderately differentiated; Grade II	Blank(s)	Blank(s)	Not a paired site	Positive histology	8936/3: Gastrointestinal stromal sarcoma	NA	NA	NA	Blank(s)	Blank(s)	Blank(s)	Blank(s)	T3	N0	M0	IB	Blank(s)	Blank(s)	Blank(s)	Blank(s)	Blank(s)	Blank(s)	Blank(s)	Blank(s)	30	No	No	No	No	80	395	0	0	Blank(s)	Cerebrovascular Diseases	Alive or dead of other cause	75	Dead	1214223	Hospital inpatient/outpatient or clinic	Widowed	Blank(s)	Blank(s)	Blank(s)
80 years	Other (American Indian/AK Native, Asian/Pacific Islander)	Male	2011	C16.9-Stomach, NOS	Unknown	Blank(s)	Blank(s)	Not a paired site	Positive histology	8936/3: Gastrointestinal stromal sarcoma	NA	NA	NA	Blank(s)	Blank(s)	Blank(s)	Blank(s)	T4	N0	M0	UNK Stage	Blank(s)	Blank(s)	Blank(s)	Blank(s)	Blank(s)	Blank(s)	Blank(s)	Blank(s)	0	No	No	No	No	180	300	0	0	Blank(s)	State DC not available or state DC available but no COD	Dead (missing/unknown COD)	6	Dead	1215217	Hospital inpatient/outpatient or clinic	Married (including common law)	Blank(s)	Blank(s)	Blank(s)
68 years	White	Female	2011	C16.5-Lesser curvature of stomach NOS	Unknown	Blank(s)	Blank(s)	Not a paired site	Positive histology	8936/3: Gastrointestinal stromal sarcoma	NA	NA	NA	Blank(s)	Blank(s)	Blank(s)	Blank(s)	T2	N0	M0	IA	Blank(s)	Blank(s)	Blank(s)	Blank(s)	Blank(s)	Blank(s)	Blank(s)	Blank(s)	30	No	No	No	No	33	155	0	0	Blank(s)	Alive	Alive or dead of other cause	102	Alive	1215612	Hospital inpatient/outpatient or clinic	Divorced	Blank(s)	Blank(s)	Blank(s)
64 years	White	Male	2010	C16.9-Stomach, NOS	Unknown	Blank(s)	Blank(s)	Not a paired site	Positive histology	8936/3: Gastrointestinal stromal sarcoma	NA	NA	NA	Blank(s)	Blank(s)	Blank(s)	Blank(s)	T1	N0	M0	IA	Blank(s)	Blank(s)	Blank(s)	Blank(s)	Blank(s)	Blank(s)	Blank(s)	Blank(s)	90	No	No	No	No	16	300	999	0	Blank(s)	Alive	Alive or dead of other cause	116	Alive	1216460	Hospital inpatient/outpatient or clinic	Married (including common law)	Blank(s)	Blank(s)	Blank(s)
69 years	White	Female	2010	C16.2-Body of stomach	Unknown	Blank(s)	Blank(s)	Not a paired site	Positive histology	8936/3: Gastrointestinal stromal sarcoma	NA	NA	NA	Blank(s)	Blank(s)	Blank(s)	Blank(s)	T3	N0	M0	IB	Blank(s)	Blank(s)	Blank(s)	Blank(s)	Blank(s)	Blank(s)	Blank(s)	Blank(s)	51	No	No	No	No	55	395	0	0	Blank(s)	Alive	Alive or dead of other cause	108	Alive	1216826	Hospital inpatient/outpatient or clinic	Married (including common law)	Blank(s)	Blank(s)	Blank(s)
61 years	Black	Male	2011	C16.1-Fundus of stomach	Well differentiated; Grade I	Blank(s)	Blank(s)	Not a paired site	Positive histology	8936/3: Gastrointestinal stromal sarcoma	NA	NA	NA	Blank(s)	Blank(s)	Blank(s)	Blank(s)	T1	N0	M0	IA	Blank(s)	Blank(s)	Blank(s)	Blank(s)	Blank(s)	Blank(s)	Blank(s)	Blank(s)	27	No	No	No	No	3	155	0	0	Blank(s)	Alive	Alive or dead of other cause	100	Alive	1217284	Hospital inpatient/outpatient or clinic	Single (never married)	Blank(s)	Blank(s)	Blank(s)
44 years	Other (American Indian/AK Native, Asian/Pacific Islander)	Female	2011	C17.1-Jejunum	Well differentiated; Grade I	Blank(s)	Blank(s)	Not a paired site	Positive histology	8936/3: Gastrointestinal stromal sarcoma	NA	NA	NA	Blank(s)	Blank(s)	Blank(s)	Blank(s)	T3	N0	M0	II	Blank(s)	Blank(s)	Blank(s)	Blank(s)	Blank(s)	Blank(s)	Blank(s)	Blank(s)	30	No	No	No	No	80	155	0	0	Blank(s)	Alive	Alive or dead of other cause	102	Alive	1217614	Hospital inpatient/outpatient or clinic	Married (including common law)	Blank(s)	Blank(s)	Blank(s)
85 years	Black	Female	2011	C26.0-Intestinal tract, NOS	Unknown	Blank(s)	Blank(s)	Not a paired site	Positive histology	8936/3: Gastrointestinal stromal sarcoma	NA	NA	NA	Blank(s)	Blank(s)	Blank(s)	Blank(s)	NA	NA	NA	NA	Blank(s)	Blank(s)	Blank(s)	Blank(s)	Blank(s)	Blank(s)	Blank(s)	Blank(s)	0	No	No	Yes	No	999	999	0	40	Blank(s)	Soft Tissue including Heart	Dead (attributable to this cancer dx)	11	Dead	1219513	Hospital inpatient/outpatient or clinic	Single (never married)	Blank(s)	Blank(s)	Blank(s)
74 years	Other (American Indian/AK Native, Asian/Pacific Islander)	Female	2011	C16.1-Fundus of stomach	Well differentiated; Grade I	Blank(s)	Blank(s)	Not a paired site	Positive histology	8936/3: Gastrointestinal stromal sarcoma	NA	NA	NA	Blank(s)	Blank(s)	Blank(s)	Blank(s)	T3	N0	M1	IV	Blank(s)	Blank(s)	Blank(s)	Blank(s)	Blank(s)	Blank(s)	Blank(s)	Blank(s)	30	No	No	Yes	No	60	500	0	40	Blank(s)	Alive	Alive or dead of other cause	105	Alive	1220148	Hospital inpatient/outpatient or clinic	Married (including common law)	Blank(s)	Blank(s)	Blank(s)
95 years	White	Female	2018	C16.1-Fundus of stomach	Blank(s)	H	9	Not a paired site	Positive histology	8936/3: Gastrointestinal stromal sarcoma	Blank(s)	Blank(s)	Blank(s)	Blank(s)	Blank(s)	Blank(s)	Blank(s)	Blank(s)	Blank(s)	Blank(s)	Blank(s)	Blank(s)	Blank(s)	Blank(s)	Blank(s)	T3	N0	M1	4	0	No	No	Yes	No	Blank(s)	Blank(s)	Blank(s)	Blank(s)	60	Alive	Alive or dead of other cause	20	Alive	1220492	Hospital inpatient/outpatient or clinic	Widowed	100	0	70
36 years	Other (American Indian/AK Native, Asian/Pacific Islander)	Male	2011	C16.0-Cardia, NOS	Unknown	Blank(s)	Blank(s)	Not a paired site	Positive histology	8936/3: Gastrointestinal stromal sarcoma	NA	NA	NA	Blank(s)	Blank(s)	Blank(s)	Blank(s)	T3	N0	M1	IV	Blank(s)	Blank(s)	Blank(s)	Blank(s)	Blank(s)	Blank(s)	Blank(s)	Blank(s)	0	No	No	Yes	No	65	165	0	40	Blank(s)	Alive	Alive or dead of other cause	99	Alive	1223030	Hospital inpatient/outpatient or clinic	Married (including common law)	Blank(s)	Blank(s)	Blank(s)
61 years	Black	Female	2011	C16.1-Fundus of stomach	Well differentiated; Grade I	Blank(s)	Blank(s)	Not a paired site	Positive histology	8936/3: Gastrointestinal stromal sarcoma	NA	NA	NA	Blank(s)	Blank(s)	Blank(s)	Blank(s)	T3	N0	M0	IB	Blank(s)	Blank(s)	Blank(s)	Blank(s)	Blank(s)	Blank(s)	Blank(s)	Blank(s)	30	No	No	No	No	80	155	0	0	Blank(s)	Alive	Alive or dead of other cause	96	Alive	1225255	Hospital inpatient/outpatient or clinic	Single (never married)	Blank(s)	Blank(s)	Blank(s)
58 years	White	Female	2011	C76.2-Abdomen, NOS	Unknown	Blank(s)	Blank(s)	Not a paired site	Positive exfoliative cytology, no positive histology	8936/3: Gastrointestinal stromal sarcoma	NA	NA	NA	Blank(s)	Blank(s)	Blank(s)	Blank(s)	NA	NA	NA	NA	Blank(s)	Blank(s)	Blank(s)	Blank(s)	Blank(s)	Blank(s)	Blank(s)	Blank(s)	98	N/A	N/A	N/A	N/A	265	988	988	98	Blank(s)	Soft Tissue including Heart	Dead (attributable to this cancer dx)	20	Dead	1227502	Hospital inpatient/outpatient or clinic	Separated	Blank(s)	Blank(s)	Blank(s)
40 years	Other (American Indian/AK Native, Asian/Pacific Islander)	Male	2011	C20.9-Rectum, NOS	Moderately differentiated; Grade II	Blank(s)	Blank(s)	Not a paired site	Positive histology	8936/3: Gastrointestinal stromal sarcoma	NA	NA	NA	Blank(s)	Blank(s)	Blank(s)	Blank(s)	T1	N0	M0	I	Blank(s)	Blank(s)	Blank(s)	Blank(s)	Blank(s)	Blank(s)	Blank(s)	Blank(s)	30	No	No	No	No	10	170	0	0	Blank(s)	Alive	Alive or dead of other cause	98	Alive	1228762	Hospital inpatient/outpatient or clinic	Married (including common law)	Blank(s)	Blank(s)	Blank(s)
80 years	Other (American Indian/AK Native, Asian/Pacific Islander)	Female	2012	C49.4-Conn, subcutaneous, other soft tis: abdomen	Unknown	Blank(s)	Blank(s)	Not a paired site	Positive histology	8936/3: Gastrointestinal stromal sarcoma	T1b	N0	M1	Blank(s)	Blank(s)	Blank(s)	Blank(s)	NA	NA	NA	NA	Blank(s)	Blank(s)	Blank(s)	Blank(s)	Blank(s)	Blank(s)	Blank(s)	Blank(s)	0	No	No	Yes	No	19	800	0	60	Blank(s)	Other Digestive Organs	Dead (attributable to this cancer dx)	1	Dead	1229462	Hospital inpatient/outpatient or clinic	Unknown	Blank(s)	Blank(s)	Blank(s)
36 years	White	Female	2012	C17.0-Duodenum	Unknown	Blank(s)	Blank(s)	Not a paired site	Positive histology	8936/3: Gastrointestinal stromal sarcoma	NA	NA	NA	Blank(s)	Blank(s)	Blank(s)	Blank(s)	T3	N0	M0	II	Blank(s)	Blank(s)	Blank(s)	Blank(s)	Blank(s)	Blank(s)	Blank(s)	Blank(s)	60	No	No	No	No	80	250	0	0	Blank(s)	Alive	Alive or dead of other cause	62	Alive	1230313	Hospital inpatient/outpatient or clinic	Married (including common law)	Blank(s)	Blank(s)	Blank(s)
61 years	White	Male	2010	C16.8-Overlapping lesion of stomach	Unknown	Blank(s)	Blank(s)	Not a paired site	Positive histology	8936/3: Gastrointestinal stromal sarcoma	NA	NA	NA	Blank(s)	Blank(s)	Blank(s)	Blank(s)	TX	N0	M0	UNK Stage	Blank(s)	Blank(s)	Blank(s)	Blank(s)	Blank(s)	Blank(s)	Blank(s)	Blank(s)	40	No	No	No	No	8	999	0	0	Blank(s)	Other Cause of Death	Alive or dead of other cause	105	Dead	1230327	Physicians office/private medical practitioner (LMD)	Unknown	Blank(s)	Blank(s)	Blank(s)
62 years	Other (American Indian/AK Native, Asian/Pacific Islander)	Female	2012	C16.9-Stomach, NOS	Unknown	Blank(s)	Blank(s)	Not a paired site	Positive histology	8936/3: Gastrointestinal stromal sarcoma	NA	NA	NA	Blank(s)	Blank(s)	Blank(s)	Blank(s)	T2	N0	M0	UNK Stage	Blank(s)	Blank(s)	Blank(s)	Blank(s)	Blank(s)	Blank(s)	Blank(s)	Blank(s)	27	No	No	No	No	49	155	0	0	Blank(s)	Alive	Alive or dead of other cause	95	Alive	1230482	Hospital inpatient/outpatient or clinic	Divorced	Blank(s)	Blank(s)	Blank(s)
71 years	Other (American Indian/AK Native, Asian/Pacific Islander)	Female	2018	C17.9-Small intestine, NOS	Blank(s)	9	L	Not a paired site	Positive histology	8936/3: Gastrointestinal stromal sarcoma	Blank(s)	Blank(s)	Blank(s)	Blank(s)	Blank(s)	Blank(s)	Blank(s)	Blank(s)	Blank(s)	Blank(s)	Blank(s)	Blank(s)	Blank(s)	Blank(s)	Blank(s)	T3	N0	M0	2	30	No	No	No	No	Blank(s)	Blank(s)	Blank(s)	Blank(s)	75	Alive	Alive or dead of other cause	21	Alive	1230940	Hospital inpatient/outpatient or clinic	Widowed	100	0	0
71 years	Black	Male	2012	C16.8-Overlapping lesion of stomach	Unknown	Blank(s)	Blank(s)	Not a paired site	Positive histology	8936/3: Gastrointestinal stromal sarcoma	NA	NA	NA	Blank(s)	Blank(s)	Blank(s)	Blank(s)	T2	N0	M0	II	Blank(s)	Blank(s)	Blank(s)	Blank(s)	Blank(s)	Blank(s)	Blank(s)	Blank(s)	31	No	No	No	No	50	300	0	0	Blank(s)	Alive	Alive or dead of other cause	93	Alive	1233368	Hospital inpatient/outpatient or clinic	Married (including common law)	Blank(s)	Blank(s)	Blank(s)
75 years	Other (American Indian/AK Native, Asian/Pacific Islander)	Female	2012	C16.5-Lesser curvature of stomach NOS	Unknown	Blank(s)	Blank(s)	Not a paired site	Positive histology	8936/3: Gastrointestinal stromal sarcoma	NA	NA	NA	Blank(s)	Blank(s)	Blank(s)	Blank(s)	T2	N0	M0	IA	Blank(s)	Blank(s)	Blank(s)	Blank(s)	Blank(s)	Blank(s)	Blank(s)	Blank(s)	30	No	No	No	No	33	390	0	0	Blank(s)	Alive	Alive or dead of other cause	88	Alive	1234087	Hospital inpatient/outpatient or clinic	Married (including common law)	Blank(s)	Blank(s)	Blank(s)
69 years	White	Female	2012	C16.2-Body of stomach	Unknown	Blank(s)	Blank(s)	Not a paired site	Positive exfoliative cytology, no positive histology	8936/3: Gastrointestinal stromal sarcoma	NA	NA	NA	Blank(s)	Blank(s)	Blank(s)	Blank(s)	T1	N0	M0	UNK Stage	Blank(s)	Blank(s)	Blank(s)	Blank(s)	Blank(s)	Blank(s)	Blank(s)	Blank(s)	0	No	No	No	No	10	155	0	0	Blank(s)	Breast	Alive or dead of other cause	34	Dead	1235135	Hospital inpatient/outpatient or clinic	Single (never married)	Blank(s)	Blank(s)	Blank(s)
55 years	White	Male	2012	C17.0-Duodenum	Unknown	Blank(s)	Blank(s)	Not a paired site	Positive histology	8936/3: Gastrointestinal stromal sarcoma	NA	NA	NA	Blank(s)	Blank(s)	Blank(s)	Blank(s)	T2	N0	M0	I	Blank(s)	Blank(s)	Blank(s)	Blank(s)	Blank(s)	Blank(s)	Blank(s)	Blank(s)	40	No	No	No	No	40	650	0	0	Blank(s)	Alive	Alive or dead of other cause	91	Alive	1235368	Hospital inpatient/outpatient or clinic	Married (including common law)	Blank(s)	Blank(s)	Blank(s)
45 years	Black	Female	2011	C16.9-Stomach, NOS	Unknown	Blank(s)	Blank(s)	Not a paired site	Positive histology	8936/3: Gastrointestinal stromal sarcoma	NA	NA	NA	Blank(s)	Blank(s)	Blank(s)	Blank(s)	T1	N0	M0	IA	Blank(s)	Blank(s)	Blank(s)	Blank(s)	Blank(s)	Blank(s)	Blank(s)	Blank(s)	27	No	No	No	No	10	400	0	0	Blank(s)	Alive	Alive or dead of other cause	107	Alive	1235433	Hospital inpatient/outpatient or clinic	Single (never married)	Blank(s)	Blank(s)	Blank(s)
55 years	White	Female	2012	C17.9-Small intestine, NOS	Unknown	Blank(s)	Blank(s)	Not a paired site	Positive histology	8936/3: Gastrointestinal stromal sarcoma	NA	NA	NA	Blank(s)	Blank(s)	Blank(s)	Blank(s)	T3	N0	M0	II	Blank(s)	Blank(s)	Blank(s)	Blank(s)	Blank(s)	Blank(s)	Blank(s)	Blank(s)	30	No	No	No	No	80	250	0	0	Blank(s)	In situ, benign or unknown behavior neoplasm	Alive or dead of other cause	52	Dead	1235653	Hospital inpatient/outpatient or clinic	Married (including common law)	Blank(s)	Blank(s)	Blank(s)
65 years	White	Female	2012	C16.9-Stomach, NOS	Well differentiated; Grade I	Blank(s)	Blank(s)	Not a paired site	Positive histology	8936/3: Gastrointestinal stromal sarcoma	NA	NA	NA	Blank(s)	Blank(s)	Blank(s)	Blank(s)	T1	N0	M0	IA	Blank(s)	Blank(s)	Blank(s)	Blank(s)	Blank(s)	Blank(s)	Blank(s)	Blank(s)	27	No	No	No	No	18	340	0	0	Blank(s)	Alive	Alive or dead of other cause	86	Alive	1235828	Hospital inpatient/outpatient or clinic	Married (including common law)	Blank(s)	Blank(s)	Blank(s)
68 years	White	Male	2012	C16.9-Stomach, NOS	Unknown	Blank(s)	Blank(s)	Not a paired site	Positive histology	8936/3: Gastrointestinal stromal sarcoma	NA	NA	NA	Blank(s)	Blank(s)	Blank(s)	Blank(s)	T2	N0	M0	IA	Blank(s)	Blank(s)	Blank(s)	Blank(s)	Blank(s)	Blank(s)	Blank(s)	Blank(s)	51	No	No	No	No	41	390	0	0	Blank(s)	Alive	Alive or dead of other cause	93	Alive	1236892	Hospital inpatient/outpatient or clinic	Married (including common law)	Blank(s)	Blank(s)	Blank(s)
43 years	Other (American Indian/AK Native, Asian/Pacific Islander)	Female	2012	C16.0-Cardia, NOS	Well differentiated; Grade I	Blank(s)	Blank(s)	Not a paired site	Positive histology	8936/3: Gastrointestinal stromal sarcoma	NA	NA	NA	Blank(s)	Blank(s)	Blank(s)	Blank(s)	T3	N0	M1	IV	Blank(s)	Blank(s)	Blank(s)	Blank(s)	Blank(s)	Blank(s)	Blank(s)	Blank(s)	51	No	No	Yes	No	55	395	0	40	Blank(s)	Alive	Alive or dead of other cause	91	Alive	1237313	Hospital inpatient/outpatient or clinic	Married (including common law)	Blank(s)	Blank(s)	Blank(s)
65 years	Black	Female	2012	C16.1-Fundus of stomach	Unknown	Blank(s)	Blank(s)	Not a paired site	Positive histology	8936/3: Gastrointestinal stromal sarcoma	NA	NA	NA	Blank(s)	Blank(s)	Blank(s)	Blank(s)	TX	N0	M0	UNK Stage	Blank(s)	Blank(s)	Blank(s)	Blank(s)	Blank(s)	Blank(s)	Blank(s)	Blank(s)	0	No	No	No	No	999	610	0	0	Blank(s)	Soft Tissue including Heart	Dead (attributable to this cancer dx)	16	Dead	1238244	Hospital inpatient/outpatient or clinic	Married (including common law)	Blank(s)	Blank(s)	Blank(s)
87 years	Other (American Indian/AK Native, Asian/Pacific Islander)	Female	2012	C16.8-Overlapping lesion of stomach	Well differentiated; Grade I	Blank(s)	Blank(s)	Not a paired site	Positive histology	8936/3: Gastrointestinal stromal sarcoma	NA	NA	NA	Blank(s)	Blank(s)	Blank(s)	Blank(s)	T1	N0	M0	IA	Blank(s)	Blank(s)	Blank(s)	Blank(s)	Blank(s)	Blank(s)	Blank(s)	Blank(s)	27	No	No	No	No	5	155	0	0	Blank(s)	Intrahepatic Bile Duct	Alive or dead of other cause	9	Dead	1239069	Hospital inpatient/outpatient or clinic	Widowed	Blank(s)	Blank(s)	Blank(s)
76 years	White	Female	2003	C16.9-Stomach, NOS	Unknown	Blank(s)	Blank(s)	Not a paired site	Positive histology	8936/3: Gastrointestinal stromal sarcoma	Blank(s)	Blank(s)	Blank(s)	88	Recode scheme not yet available	Recode scheme not yet available	Recode scheme not yet available	Blank(s)	Blank(s)	Blank(s)	Blank(s)	Blank(s)	Blank(s)	Blank(s)	Blank(s)	Blank(s)	Blank(s)	Blank(s)	Blank(s)	0	Blank(s)	Blank(s)	Blank(s)	Blank(s)	Blank(s)	Blank(s)	Blank(s)	Blank(s)	Blank(s)	In situ, benign or unknown behavior neoplasm	Dead (attributable to this cancer dx)	92	Dead	1239222	Physicians office/private medical practitioner (LMD)	Married (including common law)	Blank(s)	Blank(s)	Blank(s)
57 years	Black	Male	2012	C16.5-Lesser curvature of stomach NOS	Unknown	Blank(s)	Blank(s)	Not a paired site	Positive histology	8936/3: Gastrointestinal stromal sarcoma	NA	NA	NA	Blank(s)	Blank(s)	Blank(s)	Blank(s)	TX	N0	M0	UNK Stage	Blank(s)	Blank(s)	Blank(s)	Blank(s)	Blank(s)	Blank(s)	Blank(s)	Blank(s)	0	No	No	No	No	999	999	0	0	Blank(s)	Other Infectious and Parasitic Diseases including HIV	Alive or dead of other cause	10	Dead	1239688	Hospital inpatient/outpatient or clinic	Unknown	Blank(s)	Blank(s)	Blank(s)
79 years	White	Female	2012	C16.9-Stomach, NOS	Unknown	Blank(s)	Blank(s)	Not a paired site	Positive histology	8936/3: Gastrointestinal stromal sarcoma	NA	NA	NA	Blank(s)	Blank(s)	Blank(s)	Blank(s)	T3	N0	M0	IB	Blank(s)	Blank(s)	Blank(s)	Blank(s)	Blank(s)	Blank(s)	Blank(s)	Blank(s)	30	No	No	No	No	60	395	0	0	Blank(s)	Alive	Alive or dead of other cause	63	Alive	1240212	Hospital inpatient/outpatient or clinic	Widowed	Blank(s)	Blank(s)	Blank(s)
67 years	White	Female	2012	C16.1-Fundus of stomach	Unknown	Blank(s)	Blank(s)	Not a paired site	Positive histology	8936/3: Gastrointestinal stromal sarcoma	NA	NA	NA	Blank(s)	Blank(s)	Blank(s)	Blank(s)	T2	N0	M0	IA	Blank(s)	Blank(s)	Blank(s)	Blank(s)	Blank(s)	Blank(s)	Blank(s)	Blank(s)	30	No	No	No	No	47	300	0	0	Blank(s)	Alive	Alive or dead of other cause	90	Alive	1241548	Hospital inpatient/outpatient or clinic	Single (never married)	Blank(s)	Blank(s)	Blank(s)
39 years	White	Female	2012	C16.5-Lesser curvature of stomach NOS	Unknown	Blank(s)	Blank(s)	Not a paired site	Positive histology	8936/3: Gastrointestinal stromal sarcoma	NA	NA	NA	Blank(s)	Blank(s)	Blank(s)	Blank(s)	T2	N0	M0	IA	Blank(s)	Blank(s)	Blank(s)	Blank(s)	Blank(s)	Blank(s)	Blank(s)	Blank(s)	30	No	No	No	No	28	300	0	0	Blank(s)	Alive	Alive or dead of other cause	93	Alive	1241882	Hospital inpatient/outpatient or clinic	Married (including common law)	Blank(s)	Blank(s)	Blank(s)
69 years	White	Male	2012	C16.3-Gastric antrum	Unknown	Blank(s)	Blank(s)	Not a paired site	Positive histology	8936/3: Gastrointestinal stromal sarcoma	NA	NA	NA	Blank(s)	Blank(s)	Blank(s)	Blank(s)	T3	N0	M0	IB	Blank(s)	Blank(s)	Blank(s)	Blank(s)	Blank(s)	Blank(s)	Blank(s)	Blank(s)	30	No	No	No	No	65	395	0	0	Blank(s)	Alive	Alive or dead of other cause	91	Alive	1241941	Hospital inpatient/outpatient or clinic	Divorced	Blank(s)	Blank(s)	Blank(s)
50 years	Other (American Indian/AK Native, Asian/Pacific Islander)	Female	2012	C16.1-Fundus of stomach	Well differentiated; Grade I	Blank(s)	Blank(s)	Not a paired site	Positive histology	8936/3: Gastrointestinal stromal sarcoma	NA	NA	NA	Blank(s)	Blank(s)	Blank(s)	Blank(s)	T2	N0	M0	IA	Blank(s)	Blank(s)	Blank(s)	Blank(s)	Blank(s)	Blank(s)	Blank(s)	Blank(s)	31	No	No	No	No	32	390	0	0	Blank(s)	Alive	Alive or dead of other cause	92	Alive	1243160	Hospital inpatient/outpatient or clinic	Unknown	Blank(s)	Blank(s)	Blank(s)
72 years	Black	Male	2012	C16.9-Stomach, NOS	Unknown	Blank(s)	Blank(s)	Not a paired site	Positive histology	8936/3: Gastrointestinal stromal sarcoma	NA	NA	NA	Blank(s)	Blank(s)	Blank(s)	Blank(s)	T1	N0	M0	UNK Stage	Blank(s)	Blank(s)	Blank(s)	Blank(s)	Blank(s)	Blank(s)	Blank(s)	Blank(s)	0	No	No	No	No	6	300	0	0	Blank(s)	Kidney and Renal Pelvis	Alive or dead of other cause	32	Dead	1244933	Hospital inpatient/outpatient or clinic	Married (including common law)	Blank(s)	Blank(s)	Blank(s)
66 years	Black	Female	2012	C16.1-Fundus of stomach	Unknown	Blank(s)	Blank(s)	Not a paired site	Positive histology	8936/3: Gastrointestinal stromal sarcoma	NA	NA	NA	Blank(s)	Blank(s)	Blank(s)	Blank(s)	T3	N0	M0	IIIA	Blank(s)	Blank(s)	Blank(s)	Blank(s)	Blank(s)	Blank(s)	Blank(s)	Blank(s)	30	No	No	No	No	996	395	0	0	Blank(s)	Diseases of Heart	Alive or dead of other cause	65	Dead	1246084	Hospital inpatient/outpatient or clinic	Single (never married)	Blank(s)	Blank(s)	Blank(s)
54 years	Other (American Indian/AK Native, Asian/Pacific Islander)	Female	2012	C16.0-Cardia, NOS	Unknown	Blank(s)	Blank(s)	Not a paired site	Positive histology	8936/3: Gastrointestinal stromal sarcoma	NA	NA	NA	Blank(s)	Blank(s)	Blank(s)	Blank(s)	T4	N0	M0	II	Blank(s)	Blank(s)	Blank(s)	Blank(s)	Blank(s)	Blank(s)	Blank(s)	Blank(s)	42	No	No	No	No	125	300	0	0	Blank(s)	Alive	Alive or dead of other cause	49	Alive	1246749	Hospital inpatient/outpatient or clinic	Single (never married)	Blank(s)	Blank(s)	Blank(s)
68 years	Other (American Indian/AK Native, Asian/Pacific Islander)	Male	2012	C20.9-Rectum, NOS	Poorly differentiated; Grade III	Blank(s)	Blank(s)	Not a paired site	Positive histology	8936/3: Gastrointestinal stromal sarcoma	NA	NA	NA	Blank(s)	Blank(s)	Blank(s)	Blank(s)	T3	N0	M0	IIIB	Blank(s)	Blank(s)	Blank(s)	Blank(s)	Blank(s)	Blank(s)	Blank(s)	Blank(s)	27	No	No	No	No	58	250	0	0	Blank(s)	Lung and Bronchus	Alive or dead of other cause	83	Dead	1247698	Hospital inpatient/outpatient or clinic	Married (including common law)	Blank(s)	Blank(s)	Blank(s)
82 years	Other (American Indian/AK Native, Asian/Pacific Islander)	Female	2012	C16.9-Stomach, NOS	Unknown	Blank(s)	Blank(s)	Not a paired site	Positive histology	8936/3: Gastrointestinal stromal sarcoma	NA	NA	NA	Blank(s)	Blank(s)	Blank(s)	Blank(s)	TX	N0	M1	IV	Blank(s)	Blank(s)	Blank(s)	Blank(s)	Blank(s)	Blank(s)	Blank(s)	Blank(s)	0	Unknown	Unknown	Yes	Unknown	80	999	0	50	Blank(s)	Soft Tissue including Heart	Dead (attributable to this cancer dx)	1	Dead	1248260	Hospital inpatient/outpatient or clinic	Married (including common law)	Blank(s)	Blank(s)	Blank(s)
73 years	Other (American Indian/AK Native, Asian/Pacific Islander)	Female	2012	C16.0-Cardia, NOS	Unknown	Blank(s)	Blank(s)	Not a paired site	Positive histology	8936/3: Gastrointestinal stromal sarcoma	NA	NA	NA	Blank(s)	Blank(s)	Blank(s)	Blank(s)	T3	N0	M0	IB	Blank(s)	Blank(s)	Blank(s)	Blank(s)	Blank(s)	Blank(s)	Blank(s)	Blank(s)	51	No	No	No	No	65	395	0	0	Blank(s)	Alive	Alive or dead of other cause	90	Alive	1248261	Hospital inpatient/outpatient or clinic	Married (including common law)	Blank(s)	Blank(s)	Blank(s)
60 years	White	Female	2012	C16.2-Body of stomach	Unknown	Blank(s)	Blank(s)	Not a paired site	Positive exfoliative cytology, no positive histology	8936/3: Gastrointestinal stromal sarcoma	NA	NA	NA	Blank(s)	Blank(s)	Blank(s)	Blank(s)	T1	N0	M0	UNK Stage	Blank(s)	Blank(s)	Blank(s)	Blank(s)	Blank(s)	Blank(s)	Blank(s)	Blank(s)	0	No	No	No	No	15	300	0	0	Blank(s)	Alive	Alive or dead of other cause	84	Alive	1248841	Hospital inpatient/outpatient or clinic	Married (including common law)	Blank(s)	Blank(s)	Blank(s)
61 years	White	Male	2012	C16.9-Stomach, NOS	Unknown	Blank(s)	Blank(s)	Not a paired site	Positive histology	8936/3: Gastrointestinal stromal sarcoma	NA	NA	NA	Blank(s)	Blank(s)	Blank(s)	Blank(s)	T1	N0	M0	IA	Blank(s)	Blank(s)	Blank(s)	Blank(s)	Blank(s)	Blank(s)	Blank(s)	Blank(s)	30	No	No	No	No	5	300	0	0	Blank(s)	Alive	Alive or dead of other cause	91	Alive	1249063	Hospital inpatient/outpatient or clinic	Married (including common law)	Blank(s)	Blank(s)	Blank(s)
80 years	White	Female	2012	C17.1-Jejunum	Unknown	Blank(s)	Blank(s)	Not a paired site	Positive histology	8936/3: Gastrointestinal stromal sarcoma	NA	NA	NA	Blank(s)	Blank(s)	Blank(s)	Blank(s)	TX	N0	M0	UNK Stage	Blank(s)	Blank(s)	Blank(s)	Blank(s)	Blank(s)	Blank(s)	Blank(s)	Blank(s)	30	No	No	No	No	26	999	0	0	Blank(s)	Diseases of Heart	Alive or dead of other cause	40	Dead	1249648	Hospital inpatient/outpatient or clinic	Widowed	Blank(s)	Blank(s)	Blank(s)
90 years	White	Female	2012	C49.4-Conn, subcutaneous, other soft tis: abdomen	Unknown	Blank(s)	Blank(s)	Not a paired site	Positive histology	8936/3: Gastrointestinal stromal sarcoma	T2NOS	N0	M0	Blank(s)	Blank(s)	Blank(s)	Blank(s)	NA	NA	NA	NA	Blank(s)	Blank(s)	Blank(s)	Blank(s)	Blank(s)	Blank(s)	Blank(s)	Blank(s)	25	No	No	No	No	120	300	0	0	Blank(s)	Soft Tissue including Heart	Dead (attributable to this cancer dx)	61	Dead	1250688	Hospital inpatient/outpatient or clinic	Widowed	Blank(s)	Blank(s)	Blank(s)
66 years	Black	Male	2012	C16.9-Stomach, NOS	Unknown	Blank(s)	Blank(s)	Not a paired site	Positive histology	8936/3: Gastrointestinal stromal sarcoma	NA	NA	NA	Blank(s)	Blank(s)	Blank(s)	Blank(s)	T3	N0	M0	IB	Blank(s)	Blank(s)	Blank(s)	Blank(s)	Blank(s)	Blank(s)	Blank(s)	Blank(s)	30	No	No	No	No	60	395	0	0	Blank(s)	Alive	Alive or dead of other cause	90	Alive	1251266	Hospital inpatient/outpatient or clinic	Married (including common law)	Blank(s)	Blank(s)	Blank(s)
62 years	White	Male	2019	C16.2-Body of stomach	Blank(s)	9	L	Not a paired site	Positive histology	8936/3: Gastrointestinal stromal sarcoma	Blank(s)	Blank(s)	Blank(s)	Blank(s)	Blank(s)	Blank(s)	Blank(s)	Blank(s)	Blank(s)	Blank(s)	Blank(s)	Blank(s)	Blank(s)	Blank(s)	Blank(s)	T2	N0	M0	1A	30	No	No	No	No	Blank(s)	Blank(s)	Blank(s)	Blank(s)	27	Alive	Alive or dead of other cause	9	Alive	1251629	Hospital inpatient/outpatient or clinic	Married (including common law)	100	0	0
72 years	White	Male	2012	C16.0-Cardia, NOS	Unknown	Blank(s)	Blank(s)	Not a paired site	Positive histology	8936/3: Gastrointestinal stromal sarcoma	NA	NA	NA	Blank(s)	Blank(s)	Blank(s)	Blank(s)	TX	N0	M1	IV	Blank(s)	Blank(s)	Blank(s)	Blank(s)	Blank(s)	Blank(s)	Blank(s)	Blank(s)	0	No	No	Yes	No	999	999	0	40	Blank(s)	Alive	Alive or dead of other cause	85	Alive	1252121	Hospital inpatient/outpatient or clinic	Married (including common law)	Blank(s)	Blank(s)	Blank(s)
71 years	White	Male	2012	C16.9-Stomach, NOS	Well differentiated; Grade I	Blank(s)	Blank(s)	Not a paired site	Positive histology	8936/3: Gastrointestinal stromal sarcoma	NA	NA	NA	Blank(s)	Blank(s)	Blank(s)	Blank(s)	T1	N0	M0	IA	Blank(s)	Blank(s)	Blank(s)	Blank(s)	Blank(s)	Blank(s)	Blank(s)	Blank(s)	30	No	No	No	No	7	340	0	0	Blank(s)	Alive	Alive or dead of other cause	87	Alive	1252432	Hospital inpatient/outpatient or clinic	Married (including common law)	Blank(s)	Blank(s)	Blank(s)
54 years	White	Male	2015	C20.9-Rectum, NOS	Unknown	Blank(s)	Blank(s)	Not a paired site	Positive histology	8936/3: Gastrointestinal stromal sarcoma	NA	NA	NA	Blank(s)	Blank(s)	Blank(s)	Blank(s)	T2	N0	M0	I	Blank(s)	Blank(s)	Blank(s)	Blank(s)	Blank(s)	Blank(s)	Blank(s)	Blank(s)	27	No	No	No	No	30	155	0	0	Blank(s)	Alive	Alive or dead of other cause	56	Alive	1254202	Hospital inpatient/outpatient or clinic	Married (including common law)	Blank(s)	Blank(s)	Blank(s)
47 years	White	Female	2012	C17.1-Jejunum	Unknown	Blank(s)	Blank(s)	Not a paired site	Positive histology	8936/3: Gastrointestinal stromal sarcoma	NA	NA	NA	Blank(s)	Blank(s)	Blank(s)	Blank(s)	T2	N0	M0	I	Blank(s)	Blank(s)	Blank(s)	Blank(s)	Blank(s)	Blank(s)	Blank(s)	Blank(s)	30	No	No	No	No	21	210	0	0	Blank(s)	Alive	Alive or dead of other cause	63	Alive	1255169	Hospital inpatient/outpatient or clinic	Unknown	Blank(s)	Blank(s)	Blank(s)
54 years	Other (American Indian/AK Native, Asian/Pacific Islander)	Female	2012	C17.8-Overlapping lesion of small intestine	Undifferentiated; anaplastic; Grade IV	Blank(s)	Blank(s)	Not a paired site	Positive histology	8936/3: Gastrointestinal stromal sarcoma	NA	NA	NA	Blank(s)	Blank(s)	Blank(s)	Blank(s)	T4	N0	M1	IV	Blank(s)	Blank(s)	Blank(s)	Blank(s)	Blank(s)	Blank(s)	Blank(s)	Blank(s)	27	No	No	No	No	160	270	0	60	Blank(s)	Alive	Alive or dead of other cause	89	Alive	1256113	Hospital inpatient/outpatient or clinic	Married (including common law)	Blank(s)	Blank(s)	Blank(s)
83 years	White	Male	2012	C16.9-Stomach, NOS	Unknown	Blank(s)	Blank(s)	Not a paired site	Positive histology	8936/3: Gastrointestinal stromal sarcoma	NA	NA	NA	Blank(s)	Blank(s)	Blank(s)	Blank(s)	T2	N0	M0	IA	Blank(s)	Blank(s)	Blank(s)	Blank(s)	Blank(s)	Blank(s)	Blank(s)	Blank(s)	0	No	No	No	No	22	300	0	0	Blank(s)	Alive	Alive or dead of other cause	87	Alive	1256379	Hospital inpatient/outpatient or clinic	Married (including common law)	Blank(s)	Blank(s)	Blank(s)
41 years	Other (American Indian/AK Native, Asian/Pacific Islander)	Female	2012	C17.9-Small intestine, NOS	Undifferentiated; anaplastic; Grade IV	Blank(s)	Blank(s)	Not a paired site	Positive histology	8936/3: Gastrointestinal stromal sarcoma	NA	NA	NA	Blank(s)	Blank(s)	Blank(s)	Blank(s)	T4	N0	M0	IIIB	Blank(s)	Blank(s)	Blank(s)	Blank(s)	Blank(s)	Blank(s)	Blank(s)	Blank(s)	30	No	No	No	No	160	270	0	0	Blank(s)	Alive	Alive or dead of other cause	88	Alive	1257174	Hospital inpatient/outpatient or clinic	Married (including common law)	Blank(s)	Blank(s)	Blank(s)
86 years	White	Male	2014	C16.9-Stomach, NOS	Moderately differentiated; Grade II	Blank(s)	Blank(s)	Not a paired site	Positive histology	8936/3: Gastrointestinal stromal sarcoma	NA	NA	NA	Blank(s)	Blank(s)	Blank(s)	Blank(s)	T4	N0	M0	IIIB	Blank(s)	Blank(s)	Blank(s)	Blank(s)	Blank(s)	Blank(s)	Blank(s)	Blank(s)	61	No	No	No	No	130	398	0	0	Blank(s)	In situ, benign or unknown behavior neoplasm	Alive or dead of other cause	42	Dead	1257505	Hospital inpatient/outpatient or clinic	Widowed	Blank(s)	Blank(s)	Blank(s)
49 years	Other (American Indian/AK Native, Asian/Pacific Islander)	Female	2013	C17.1-Jejunum	Well differentiated; Grade I	Blank(s)	Blank(s)	Not a paired site	Positive histology	8936/3: Gastrointestinal stromal sarcoma	NA	NA	NA	Blank(s)	Blank(s)	Blank(s)	Blank(s)	T3	N0	M0	II	Blank(s)	Blank(s)	Blank(s)	Blank(s)	Blank(s)	Blank(s)	Blank(s)	Blank(s)	30	No	No	No	No	80	250	0	0	Blank(s)	Alive	Alive or dead of other cause	58	Alive	1257630	Hospital inpatient/outpatient or clinic	Married (including common law)	Blank(s)	Blank(s)	Blank(s)
57 years	Other (American Indian/AK Native, Asian/Pacific Islander)	Male	2012	C16.2-Body of stomach	Well differentiated; Grade I	Blank(s)	Blank(s)	Not a paired site	Positive histology	8936/3: Gastrointestinal stromal sarcoma	NA	NA	NA	Blank(s)	Blank(s)	Blank(s)	Blank(s)	T2	N0	M0	IA	Blank(s)	Blank(s)	Blank(s)	Blank(s)	Blank(s)	Blank(s)	Blank(s)	Blank(s)	51	No	No	No	No	40	155	0	0	Blank(s)	Alive	Alive or dead of other cause	81	Alive	1258409	Hospital inpatient/outpatient or clinic	Married (including common law)	Blank(s)	Blank(s)	Blank(s)
42 years	White	Female	2012	C17.1-Jejunum	Unknown	Blank(s)	Blank(s)	Not a paired site	Positive histology	8936/3: Gastrointestinal stromal sarcoma	NA	NA	NA	Blank(s)	Blank(s)	Blank(s)	Blank(s)	T3	N0	M0	II	Blank(s)	Blank(s)	Blank(s)	Blank(s)	Blank(s)	Blank(s)	Blank(s)	Blank(s)	30	No	No	No	No	75	155	0	0	Blank(s)	Alive	Alive or dead of other cause	86	Alive	1259631	Hospital inpatient/outpatient or clinic	Single (never married)	Blank(s)	Blank(s)	Blank(s)
44 years	White	Male	2012	C16.9-Stomach, NOS	Moderately differentiated; Grade II	Blank(s)	Blank(s)	Not a paired site	Positive histology	8936/3: Gastrointestinal stromal sarcoma	NA	NA	NA	Blank(s)	Blank(s)	Blank(s)	Blank(s)	T1	N0	M0	IA	Blank(s)	Blank(s)	Blank(s)	Blank(s)	Blank(s)	Blank(s)	Blank(s)	Blank(s)	30	No	No	No	No	3	155	0	0	Blank(s)	Alive	Alive or dead of other cause	86	Alive	1261710	Hospital inpatient/outpatient or clinic	Married (including common law)	Blank(s)	Blank(s)	Blank(s)
51 years	Other (American Indian/AK Native, Asian/Pacific Islander)	Female	2012	C17.1-Jejunum	Unknown	Blank(s)	Blank(s)	Not a paired site	Positive histology	8936/3: Gastrointestinal stromal sarcoma	NA	NA	NA	Blank(s)	Blank(s)	Blank(s)	Blank(s)	T2	N0	M1	IV	Blank(s)	Blank(s)	Blank(s)	Blank(s)	Blank(s)	Blank(s)	Blank(s)	Blank(s)	0	No	No	Yes	No	50	210	0	40	Blank(s)	Alive	Alive or dead of other cause	95	Alive	1262502	Hospital inpatient/outpatient or clinic	Single (never married)	Blank(s)	Blank(s)	Blank(s)
65 years	Black	Female	2012	C16.6-Greater curvature of stomach NOS	Well differentiated; Grade I	Blank(s)	Blank(s)	Not a paired site	Positive histology	8936/3: Gastrointestinal stromal sarcoma	NA	NA	NA	Blank(s)	Blank(s)	Blank(s)	Blank(s)	T2	N0	M0	II	Blank(s)	Blank(s)	Blank(s)	Blank(s)	Blank(s)	Blank(s)	Blank(s)	Blank(s)	51	No	No	No	No	40	165	0	0	Blank(s)	Alive	Alive or dead of other cause	87	Alive	1263432	Hospital inpatient/outpatient or clinic	Unknown	Blank(s)	Blank(s)	Blank(s)
64 years	White	Male	2012	C16.2-Body of stomach	Unknown	Blank(s)	Blank(s)	Not a paired site	Positive exfoliative cytology, no positive histology	8936/3: Gastrointestinal stromal sarcoma	NA	NA	NA	Blank(s)	Blank(s)	Blank(s)	Blank(s)	T2	N0	M1	IV	Blank(s)	Blank(s)	Blank(s)	Blank(s)	Blank(s)	Blank(s)	Blank(s)	Blank(s)	0	No	No	Yes	No	42	155	0	40	Blank(s)	Soft Tissue including Heart	Dead (attributable to this cancer dx)	45	Dead	1264241	Hospital inpatient/outpatient or clinic	Married (including common law)	Blank(s)	Blank(s)	Blank(s)
85 years	Black	Female	2012	C16.1-Fundus of stomach	Unknown	Blank(s)	Blank(s)	Not a paired site	Positive histology	8936/3: Gastrointestinal stromal sarcoma	NA	NA	NA	Blank(s)	Blank(s)	Blank(s)	Blank(s)	T1	N0	M0	IA	Blank(s)	Blank(s)	Blank(s)	Blank(s)	Blank(s)	Blank(s)	Blank(s)	Blank(s)	27	No	No	No	No	19	155	999	0	Blank(s)	Alzheimers (ICD-9 and 10 only)	Alive or dead of other cause	74	Dead	1264615	Hospital inpatient/outpatient or clinic	Widowed	Blank(s)	Blank(s)	Blank(s)
47 years	Other (American Indian/AK Native, Asian/Pacific Islander)	Male	2012	C16.8-Overlapping lesion of stomach	Unknown	Blank(s)	Blank(s)	Not a paired site	Positive histology	8936/3: Gastrointestinal stromal sarcoma	NA	NA	NA	Blank(s)	Blank(s)	Blank(s)	Blank(s)	TX	N0	M0	UNK Stage	Blank(s)	Blank(s)	Blank(s)	Blank(s)	Blank(s)	Blank(s)	Blank(s)	Blank(s)	0	Unknown	Unknown	Unknown	Unknown	999	999	999	99	Blank(s)	Alive	Alive or dead of other cause	0	Alive	1264826	Hospital inpatient/outpatient or clinic	Married (including common law)	Blank(s)	Blank(s)	Blank(s)
72 years	White	Female	2012	C16.5-Lesser curvature of stomach NOS	Unknown	Blank(s)	Blank(s)	Not a paired site	Positive exfoliative cytology, no positive histology	8936/3: Gastrointestinal stromal sarcoma	NA	NA	NA	Blank(s)	Blank(s)	Blank(s)	Blank(s)	T2	N0	M0	IA	Blank(s)	Blank(s)	Blank(s)	Blank(s)	Blank(s)	Blank(s)	Blank(s)	Blank(s)	0	No	No	No	No	27	300	0	0	Blank(s)	Alive	Alive or dead of other cause	72	Alive	1266561	Hospital inpatient/outpatient or clinic	Single (never married)	Blank(s)	Blank(s)	Blank(s)
62 years	Other (American Indian/AK Native, Asian/Pacific Islander)	Female	2012	C16.9-Stomach, NOS	Well differentiated; Grade I	Blank(s)	Blank(s)	Not a paired site	Positive histology	8936/3: Gastrointestinal stromal sarcoma	NA	NA	NA	Blank(s)	Blank(s)	Blank(s)	Blank(s)	T4	N0	M0	II	Blank(s)	Blank(s)	Blank(s)	Blank(s)	Blank(s)	Blank(s)	Blank(s)	Blank(s)	27	No	No	No	No	120	700	0	0	Blank(s)	Alive	Alive or dead of other cause	86	Alive	1266730	Hospital inpatient/outpatient or clinic	Married (including common law)	Blank(s)	Blank(s)	Blank(s)
69 years	Other (American Indian/AK Native, Asian/Pacific Islander)	Male	2012	C16.2-Body of stomach	Unknown	Blank(s)	Blank(s)	Not a paired site	Positive histology	8936/3: Gastrointestinal stromal sarcoma	NA	NA	NA	Blank(s)	Blank(s)	Blank(s)	Blank(s)	T2	N0	M0	IA	Blank(s)	Blank(s)	Blank(s)	Blank(s)	Blank(s)	Blank(s)	Blank(s)	Blank(s)	51	No	No	No	No	34	390	0	0	Blank(s)	Alive	Alive or dead of other cause	84	Alive	1266802	Hospital inpatient/outpatient or clinic	Unknown	Blank(s)	Blank(s)	Blank(s)
73 years	White	Male	2018	C16.6-Greater curvature of stomach NOS	Blank(s)	9	9	Not a paired site	Positive histology	8936/3: Gastrointestinal stromal sarcoma	Blank(s)	Blank(s)	Blank(s)	Blank(s)	Blank(s)	Blank(s)	Blank(s)	Blank(s)	Blank(s)	Blank(s)	Blank(s)	Blank(s)	Blank(s)	Blank(s)	Blank(s)	TX	N0	M1	4	0	No	No	Yes	No	Blank(s)	Blank(s)	Blank(s)	Blank(s)	55	In situ, benign or unknown behavior neoplasm	Dead (attributable to this cancer dx)	1	Dead	1267128	Hospital inpatient/outpatient or clinic	Divorced	999	0	70
55 years	White	Female	2012	C16.2-Body of stomach	Well differentiated; Grade I	Blank(s)	Blank(s)	Not a paired site	Positive histology	8936/3: Gastrointestinal stromal sarcoma	NA	NA	NA	Blank(s)	Blank(s)	Blank(s)	Blank(s)	T3	N0	M0	IB	Blank(s)	Blank(s)	Blank(s)	Blank(s)	Blank(s)	Blank(s)	Blank(s)	Blank(s)	30	No	No	No	No	55	395	0	0	Blank(s)	Alive	Alive or dead of other cause	18	Alive	1267177	Hospital inpatient/outpatient or clinic	Widowed	Blank(s)	Blank(s)	Blank(s)
39 years	White	Female	2011	C16.6-Greater curvature of stomach NOS	Unknown	Blank(s)	Blank(s)	Not a paired site	Positive histology	8936/3: Gastrointestinal stromal sarcoma	NA	NA	NA	Blank(s)	Blank(s)	Blank(s)	Blank(s)	T3	N0	M0	IB	Blank(s)	Blank(s)	Blank(s)	Blank(s)	Blank(s)	Blank(s)	Blank(s)	Blank(s)	33	No	No	No	No	55	395	0	0	Blank(s)	Alive	Alive or dead of other cause	106	Alive	1267472	Hospital inpatient/outpatient or clinic	Unknown	Blank(s)	Blank(s)	Blank(s)
46 years	White	Female	2011	C16.2-Body of stomach	Unknown	Blank(s)	Blank(s)	Not a paired site	Positive histology	8936/3: Gastrointestinal stromal sarcoma	NA	NA	NA	Blank(s)	Blank(s)	Blank(s)	Blank(s)	T2	N0	M0	IA	Blank(s)	Blank(s)	Blank(s)	Blank(s)	Blank(s)	Blank(s)	Blank(s)	Blank(s)	51	No	No	No	No	35	165	0	0	Blank(s)	Alive	Alive or dead of other cause	89	Alive	1267483	Hospital inpatient/outpatient or clinic	Married (including common law)	Blank(s)	Blank(s)	Blank(s)
82 years	Other (American Indian/AK Native, Asian/Pacific Islander)	Female	2012	C16.5-Lesser curvature of stomach NOS	Moderately differentiated; Grade II	Blank(s)	Blank(s)	Not a paired site	Positive histology	8936/3: Gastrointestinal stromal sarcoma	NA	NA	NA	Blank(s)	Blank(s)	Blank(s)	Blank(s)	T4	N0	M0	II	Blank(s)	Blank(s)	Blank(s)	Blank(s)	Blank(s)	Blank(s)	Blank(s)	Blank(s)	27	No	No	No	No	260	398	0	0	Blank(s)	Alive	Alive or dead of other cause	17	Alive	1267748	Hospital inpatient/outpatient or clinic	Single (never married)	Blank(s)	Blank(s)	Blank(s)
65 years	Other (American Indian/AK Native, Asian/Pacific Islander)	Female	2012	C16.3-Gastric antrum	Unknown	Blank(s)	Blank(s)	Not a paired site	Positive histology	8936/3: Gastrointestinal stromal sarcoma	NA	NA	NA	Blank(s)	Blank(s)	Blank(s)	Blank(s)	T2	N0	M0	IA	Blank(s)	Blank(s)	Blank(s)	Blank(s)	Blank(s)	Blank(s)	Blank(s)	Blank(s)	31	No	No	No	No	35	155	0	0	Blank(s)	Alive	Alive or dead of other cause	71	Alive	1267833	Hospital inpatient/outpatient or clinic	Married (including common law)	Blank(s)	Blank(s)	Blank(s)
69 years	White	Male	2011	C16.9-Stomach, NOS	Unknown	Blank(s)	Blank(s)	Not a paired site	Positive histology	8936/3: Gastrointestinal stromal sarcoma	NA	NA	NA	Blank(s)	Blank(s)	Blank(s)	Blank(s)	T2	N0	M0	IA	Blank(s)	Blank(s)	Blank(s)	Blank(s)	Blank(s)	Blank(s)	Blank(s)	Blank(s)	30	No	No	No	No	50	300	0	0	Blank(s)	Alive	Alive or dead of other cause	96	Alive	1268387	Hospital inpatient/outpatient or clinic	Divorced	Blank(s)	Blank(s)	Blank(s)
56 years	White	Female	2012	C17.9-Small intestine, NOS	Unknown	Blank(s)	Blank(s)	Not a paired site	Positive histology	8936/3: Gastrointestinal stromal sarcoma	NA	NA	NA	Blank(s)	Blank(s)	Blank(s)	Blank(s)	T3	N0	M1	IV	Blank(s)	Blank(s)	Blank(s)	Blank(s)	Blank(s)	Blank(s)	Blank(s)	Blank(s)	0	No	No	Yes	No	90	400	0	40	Blank(s)	Alive	Alive or dead of other cause	86	Alive	1268444	Hospital inpatient/outpatient or clinic	Married (including common law)	Blank(s)	Blank(s)	Blank(s)
73 years	Black	Female	2012	C16.9-Stomach, NOS	Well differentiated; Grade I	Blank(s)	Blank(s)	Not a paired site	Positive histology	8936/3: Gastrointestinal stromal sarcoma	NA	NA	NA	Blank(s)	Blank(s)	Blank(s)	Blank(s)	T2	N0	M0	IA	Blank(s)	Blank(s)	Blank(s)	Blank(s)	Blank(s)	Blank(s)	Blank(s)	Blank(s)	30	No	No	No	No	45	390	0	0	Blank(s)	Alive	Alive or dead of other cause	84	Alive	1268737	Hospital inpatient/outpatient or clinic	Single (never married)	Blank(s)	Blank(s)	Blank(s)
59 years	White	Male	2012	C20.9-Rectum, NOS	Unknown	Blank(s)	Blank(s)	Not a paired site	Positive histology	8936/3: Gastrointestinal stromal sarcoma	NA	NA	NA	Blank(s)	Blank(s)	Blank(s)	Blank(s)	T2	N0	M0	I	Blank(s)	Blank(s)	Blank(s)	Blank(s)	Blank(s)	Blank(s)	Blank(s)	Blank(s)	27	No	No	No	No	22	610	0	0	Blank(s)	Alive	Alive or dead of other cause	90	Alive	1269095	Hospital inpatient/outpatient or clinic	Unknown	Blank(s)	Blank(s)	Blank(s)
88 years	White	Male	2012	C16.9-Stomach, NOS	Unknown	Blank(s)	Blank(s)	Not a paired site	Positive histology	8936/3: Gastrointestinal stromal sarcoma	NA	NA	NA	Blank(s)	Blank(s)	Blank(s)	Blank(s)	T3	N1	M1	IV	Blank(s)	Blank(s)	Blank(s)	Blank(s)	Blank(s)	Blank(s)	Blank(s)	Blank(s)	0	No	No	Yes	No	88	610	500	40	Blank(s)	Stomach	Dead (attributable to this cancer dx)	1	Dead	1269393	Hospital inpatient/outpatient or clinic	Married (including common law)	Blank(s)	Blank(s)	Blank(s)
63 years	White	Female	2013	C49.4-Conn, subcutaneous, other soft tis: abdomen	Unknown	Blank(s)	Blank(s)	Not a paired site	Positive histology	8936/3: Gastrointestinal stromal sarcoma	T1NOS	N0	M0	Blank(s)	Blank(s)	Blank(s)	Blank(s)	NA	NA	NA	NA	Blank(s)	Blank(s)	Blank(s)	Blank(s)	Blank(s)	Blank(s)	Blank(s)	Blank(s)	0	No	No	No	No	7	100	0	0	Blank(s)	Alive	Alive or dead of other cause	82	Alive	1271246	Hospital inpatient/outpatient or clinic	Married (including common law)	Blank(s)	Blank(s)	Blank(s)
55 years	White	Female	2013	C16.1-Fundus of stomach	Moderately differentiated; Grade II	Blank(s)	Blank(s)	Not a paired site	Positive histology	8936/3: Gastrointestinal stromal sarcoma	NA	NA	NA	Blank(s)	Blank(s)	Blank(s)	Blank(s)	T1	N0	M0	IA	Blank(s)	Blank(s)	Blank(s)	Blank(s)	Blank(s)	Blank(s)	Blank(s)	Blank(s)	30	No	No	No	No	5	340	0	0	Blank(s)	Alive	Alive or dead of other cause	83	Alive	1271396	Hospital inpatient/outpatient or clinic	Single (never married)	Blank(s)	Blank(s)	Blank(s)
47 years	White	Male	2013	C16.6-Greater curvature of stomach NOS	Well differentiated; Grade I	Blank(s)	Blank(s)	Not a paired site	Positive histology	8936/3: Gastrointestinal stromal sarcoma	NA	NA	NA	Blank(s)	Blank(s)	Blank(s)	Blank(s)	T4	N0	M0	II	Blank(s)	Blank(s)	Blank(s)	Blank(s)	Blank(s)	Blank(s)	Blank(s)	Blank(s)	30	No	No	No	No	125	398	0	0	Blank(s)	Alive	Alive or dead of other cause	83	Alive	1272622	Hospital inpatient/outpatient or clinic	Married (including common law)	Blank(s)	Blank(s)	Blank(s)
56 years	Other (American Indian/AK Native, Asian/Pacific Islander)	Male	2016	C16.9-Stomach, NOS	Well differentiated; Grade I	Blank(s)	Blank(s)	Not a paired site	Positive histology	8936/3: Gastrointestinal stromal sarcoma	Blank(s)	Blank(s)	Blank(s)	Blank(s)	Blank(s)	Blank(s)	Blank(s)	Blank(s)	Blank(s)	Blank(s)	Blank(s)	p1	c0	c0	1A	Blank(s)	Blank(s)	Blank(s)	Blank(s)	30	No	No	No	No	Blank(s)	Blank(s)	Blank(s)	Blank(s)	7	Alive	Alive or dead of other cause	36	Alive	1272802	Hospital inpatient/outpatient or clinic	Married (including common law)	Blank(s)	Blank(s)	Blank(s)
50 years	White	Male	2013	C17.1-Jejunum	Well differentiated; Grade I	Blank(s)	Blank(s)	Not a paired site	Positive histology	8936/3: Gastrointestinal stromal sarcoma	NA	NA	NA	Blank(s)	Blank(s)	Blank(s)	Blank(s)	T4	N0	M0	IIIA	Blank(s)	Blank(s)	Blank(s)	Blank(s)	Blank(s)	Blank(s)	Blank(s)	Blank(s)	30	No	No	No	No	170	270	0	0	Blank(s)	Alive	Alive or dead of other cause	81	Alive	1273680	Hospital inpatient/outpatient or clinic	Married (including common law)	Blank(s)	Blank(s)	Blank(s)
47 years	White	Female	2013	C17.0-Duodenum	Unknown	Blank(s)	Blank(s)	Not a paired site	Positive histology	8936/3: Gastrointestinal stromal sarcoma	NA	NA	NA	Blank(s)	Blank(s)	Blank(s)	Blank(s)	T2	N0	M0	I	Blank(s)	Blank(s)	Blank(s)	Blank(s)	Blank(s)	Blank(s)	Blank(s)	Blank(s)	60	No	No	No	No	38	600	0	0	Blank(s)	Alive	Alive or dead of other cause	82	Alive	1273945	Hospital inpatient/outpatient or clinic	Married (including common law)	Blank(s)	Blank(s)	Blank(s)
81 years	White	Male	2017	C17.0-Duodenum	Unknown	Blank(s)	Blank(s)	Not a paired site	Positive histology	8936/3: Gastrointestinal stromal sarcoma	Blank(s)	Blank(s)	Blank(s)	Blank(s)	Blank(s)	Blank(s)	Blank(s)	Blank(s)	Blank(s)	Blank(s)	Blank(s)	c2	c0	c0	1	Blank(s)	Blank(s)	Blank(s)	Blank(s)	60	No	No	No	No	Blank(s)	Blank(s)	Blank(s)	Blank(s)	41	Alive	Alive or dead of other cause	33	Alive	1275001	Hospital inpatient/outpatient or clinic	Married (including common law)	Blank(s)	Blank(s)	Blank(s)
70 years	Black	Female	2013	C16.6-Greater curvature of stomach NOS	Unknown	Blank(s)	Blank(s)	Not a paired site	Positive histology	8936/3: Gastrointestinal stromal sarcoma	NA	NA	NA	Blank(s)	Blank(s)	Blank(s)	Blank(s)	T2	N0	M0	IA	Blank(s)	Blank(s)	Blank(s)	Blank(s)	Blank(s)	Blank(s)	Blank(s)	Blank(s)	33	No	No	No	No	22	165	0	0	Blank(s)	Diseases of Heart	Alive or dead of other cause	56	Dead	1275475	Hospital inpatient/outpatient or clinic	Married (including common law)	Blank(s)	Blank(s)	Blank(s)
63 years	White	Male	2011	C16.9-Stomach, NOS	Undifferentiated; anaplastic; Grade IV	Blank(s)	Blank(s)	Not a paired site	Positive histology	8936/3: Gastrointestinal stromal sarcoma	NA	NA	NA	Blank(s)	Blank(s)	Blank(s)	Blank(s)	T4	N0	M0	IIIB	Blank(s)	Blank(s)	Blank(s)	Blank(s)	Blank(s)	Blank(s)	Blank(s)	Blank(s)	32	No	No	No	No	230	500	0	0	Blank(s)	Stomach	Dead (attributable to this cancer dx)	38	Dead	1275566	Hospital inpatient/outpatient or clinic	Married (including common law)	Blank(s)	Blank(s)	Blank(s)
59 years	White	Female	2013	C16.6-Greater curvature of stomach NOS	Unknown	Blank(s)	Blank(s)	Not a paired site	Positive histology	8936/3: Gastrointestinal stromal sarcoma	NA	NA	NA	Blank(s)	Blank(s)	Blank(s)	Blank(s)	T1	N0	M0	IA	Blank(s)	Blank(s)	Blank(s)	Blank(s)	Blank(s)	Blank(s)	Blank(s)	Blank(s)	30	No	No	No	No	6	340	0	0	Blank(s)	Alive	Alive or dead of other cause	81	Alive	1276266	Hospital inpatient/outpatient or clinic	Married (including common law)	Blank(s)	Blank(s)	Blank(s)
73 years	Other (American Indian/AK Native, Asian/Pacific Islander)	Female	2013	C16.9-Stomach, NOS	Unknown	Blank(s)	Blank(s)	Not a paired site	Positive histology	8936/3: Gastrointestinal stromal sarcoma	NA	NA	NA	Blank(s)	Blank(s)	Blank(s)	Blank(s)	T4	N0	M1	IV	Blank(s)	Blank(s)	Blank(s)	Blank(s)	Blank(s)	Blank(s)	Blank(s)	Blank(s)	61	No	No	No	No	190	700	0	40	Blank(s)	Soft Tissue including Heart	Dead (attributable to this cancer dx)	19	Dead	1277005	Hospital inpatient/outpatient or clinic	Married (including common law)	Blank(s)	Blank(s)	Blank(s)
61 years	Other (American Indian/AK Native, Asian/Pacific Islander)	Female	2013	C16.9-Stomach, NOS	Unknown	Blank(s)	Blank(s)	Not a paired site	Positive histology	8936/3: Gastrointestinal stromal sarcoma	NA	NA	NA	Blank(s)	Blank(s)	Blank(s)	Blank(s)	T4	N0	M0	II	Blank(s)	Blank(s)	Blank(s)	Blank(s)	Blank(s)	Blank(s)	Blank(s)	Blank(s)	30	No	No	No	No	142	300	0	0	Blank(s)	Alive	Alive or dead of other cause	0	Alive	1277898	Hospital inpatient/outpatient or clinic	Single (never married)	Blank(s)	Blank(s)	Blank(s)
70 years	Other (American Indian/AK Native, Asian/Pacific Islander)	Female	2012	C17.8-Overlapping lesion of small intestine	Moderately differentiated; Grade II	Blank(s)	Blank(s)	Not a paired site	Positive histology	8936/3: Gastrointestinal stromal sarcoma	NA	NA	NA	Blank(s)	Blank(s)	Blank(s)	Blank(s)	T3	N0	M0	II	Blank(s)	Blank(s)	Blank(s)	Blank(s)	Blank(s)	Blank(s)	Blank(s)	Blank(s)	30	No	No	No	No	55	250	0	0	Blank(s)	Alive	Alive or dead of other cause	93	Alive	1278286	Hospital inpatient/outpatient or clinic	Married (including common law)	Blank(s)	Blank(s)	Blank(s)
93 years	Black	Female	2011	C16.9-Stomach, NOS	Unknown	Blank(s)	Blank(s)	Not a paired site	Unknown	8936/3: Gastrointestinal stromal sarcoma	NA	NA	NA	Blank(s)	Blank(s)	Blank(s)	Blank(s)	TX	N0	M0	UNK Stage	Blank(s)	Blank(s)	Blank(s)	Blank(s)	Blank(s)	Blank(s)	Blank(s)	Blank(s)	99	Unknown	Unknown	Unknown	Unknown	999	999	999	99	Blank(s)	In situ, benign or unknown behavior neoplasm	Dead (attributable to this cancer dx)	Unknown	Dead	1279284	Death certificate only	Widowed	Blank(s)	Blank(s)	Blank(s)
42 years	White	Female	2013	C16.9-Stomach, NOS	Unknown	Blank(s)	Blank(s)	Not a paired site	Positive histology	8936/3: Gastrointestinal stromal sarcoma	NA	NA	NA	Blank(s)	Blank(s)	Blank(s)	Blank(s)	T1	N0	M0	UNK Stage	Blank(s)	Blank(s)	Blank(s)	Blank(s)	Blank(s)	Blank(s)	Blank(s)	Blank(s)	30	No	No	No	No	4	340	0	0	Blank(s)	Alive	Alive or dead of other cause	81	Alive	1279879	Hospital inpatient/outpatient or clinic	Married (including common law)	Blank(s)	Blank(s)	Blank(s)
54 years	White	Male	2013	C17.0-Duodenum	Well differentiated; Grade I	Blank(s)	Blank(s)	Not a paired site	Positive histology	8936/3: Gastrointestinal stromal sarcoma	NA	NA	NA	Blank(s)	Blank(s)	Blank(s)	Blank(s)	T1	N0	M0	I	Blank(s)	Blank(s)	Blank(s)	Blank(s)	Blank(s)	Blank(s)	Blank(s)	Blank(s)	0	No	No	No	No	20	165	0	0	Blank(s)	In situ, benign or unknown behavior neoplasm	Dead (attributable to this cancer dx)	40	Dead	1281163	Hospital inpatient/outpatient or clinic	Married (including common law)	Blank(s)	Blank(s)	Blank(s)
68 years	White	Female	2013	C16.9-Stomach, NOS	Well differentiated; Grade I	Blank(s)	Blank(s)	Not a paired site	Positive histology	8936/3: Gastrointestinal stromal sarcoma	NA	NA	NA	Blank(s)	Blank(s)	Blank(s)	Blank(s)	T1	N0	M0	IA	Blank(s)	Blank(s)	Blank(s)	Blank(s)	Blank(s)	Blank(s)	Blank(s)	Blank(s)	30	No	No	No	No	3	340	0	0	Blank(s)	Alive	Alive or dead of other cause	80	Alive	1281391	Hospital inpatient/outpatient or clinic	Married (including common law)	Blank(s)	Blank(s)	Blank(s)
74 years	Unknown	Male	2011	C16.9-Stomach, NOS	Well differentiated; Grade I	Blank(s)	Blank(s)	Not a paired site	Positive histology	8936/3: Gastrointestinal stromal sarcoma	NA	NA	NA	Blank(s)	Blank(s)	Blank(s)	Blank(s)	T3	N0	M0	IB	Blank(s)	Blank(s)	Blank(s)	Blank(s)	Blank(s)	Blank(s)	Blank(s)	Blank(s)	30	No	No	No	No	80	400	0	0	Blank(s)	Alive	Alive or dead of other cause	106	Alive	1282325	Hospital inpatient/outpatient or clinic	Single (never married)	Blank(s)	Blank(s)	Blank(s)
39 years	White	Female	2013	C16.2-Body of stomach	Poorly differentiated; Grade III	Blank(s)	Blank(s)	Not a paired site	Positive histology	8936/3: Gastrointestinal stromal sarcoma	NA	NA	NA	Blank(s)	Blank(s)	Blank(s)	Blank(s)	T2	N0	M0	II	Blank(s)	Blank(s)	Blank(s)	Blank(s)	Blank(s)	Blank(s)	Blank(s)	Blank(s)	30	No	No	No	No	48	390	0	0	Blank(s)	Other Cause of Death	Dead (attributable to this cancer dx)	0	Dead	1282577	Hospital inpatient/outpatient or clinic	Married (including common law)	Blank(s)	Blank(s)	Blank(s)
52 years	White	Female	2012	C17.1-Jejunum	Unknown	Blank(s)	Blank(s)	Not a paired site	Positive histology	8936/3: Gastrointestinal stromal sarcoma	NA	NA	NA	Blank(s)	Blank(s)	Blank(s)	Blank(s)	TX	N0	M0	UNK Stage	Blank(s)	Blank(s)	Blank(s)	Blank(s)	Blank(s)	Blank(s)	Blank(s)	Blank(s)	30	No	No	No	No	999	999	0	0	Blank(s)	Alive	Alive or dead of other cause	84	Alive	1283068	Hospital inpatient/outpatient or clinic	Married (including common law)	Blank(s)	Blank(s)	Blank(s)
60 years	Other (American Indian/AK Native, Asian/Pacific Islander)	Female	2013	C16.9-Stomach, NOS	Moderately differentiated; Grade II	Blank(s)	Blank(s)	Not a paired site	Positive histology	8936/3: Gastrointestinal stromal sarcoma	NA	NA	NA	Blank(s)	Blank(s)	Blank(s)	Blank(s)	T2	N0	M0	IA	Blank(s)	Blank(s)	Blank(s)	Blank(s)	Blank(s)	Blank(s)	Blank(s)	Blank(s)	30	No	No	No	No	27	390	0	0	Blank(s)	Alive	Alive or dead of other cause	82	Alive	1283672	Hospital inpatient/outpatient or clinic	Married (including common law)	Blank(s)	Blank(s)	Blank(s)
45 years	White	Female	2013	C16.9-Stomach, NOS	Moderately differentiated; Grade II	Blank(s)	Blank(s)	Not a paired site	Positive histology	8936/3: Gastrointestinal stromal sarcoma	NA	NA	NA	Blank(s)	Blank(s)	Blank(s)	Blank(s)	T1	N0	M0	IA	Blank(s)	Blank(s)	Blank(s)	Blank(s)	Blank(s)	Blank(s)	Blank(s)	Blank(s)	30	No	No	No	No	5	340	0	0	Blank(s)	Alive	Alive or dead of other cause	78	Alive	1284934	Hospital inpatient/outpatient or clinic	Divorced	Blank(s)	Blank(s)	Blank(s)
68 years	Other (American Indian/AK Native, Asian/Pacific Islander)	Female	2009	C16.9-Stomach, NOS	Unknown	Blank(s)	Blank(s)	Not a paired site	Positive histology	8936/3: Gastrointestinal stromal sarcoma	NA	NA	NA	Blank(s)	Blank(s)	Blank(s)	Blank(s)	Blank(s)	Blank(s)	Blank(s)	Blank(s)	Blank(s)	Blank(s)	Blank(s)	Blank(s)	Blank(s)	Blank(s)	Blank(s)	Blank(s)	30	Blank(s)	Blank(s)	Blank(s)	Blank(s)	110	300	0	0	Blank(s)	Non-Hodgkin Lymphoma	Alive or dead of other cause	100	Dead	1287679	Hospital inpatient/outpatient or clinic	Married (including common law)	Blank(s)	Blank(s)	Blank(s)
91 years	White	Female	2013	C16.5-Lesser curvature of stomach NOS	Unknown	Blank(s)	Blank(s)	Not a paired site	Positive histology	8936/3: Gastrointestinal stromal sarcoma	NA	NA	NA	Blank(s)	Blank(s)	Blank(s)	Blank(s)	T2	N0	M0	IA	Blank(s)	Blank(s)	Blank(s)	Blank(s)	Blank(s)	Blank(s)	Blank(s)	Blank(s)	33	No	No	No	No	30	165	0	0	Blank(s)	Other Cause of Death	Alive or dead of other cause	60	Dead	1287923	Hospital inpatient/outpatient or clinic	Widowed	Blank(s)	Blank(s)	Blank(s)
77 years	Other (American Indian/AK Native, Asian/Pacific Islander)	Male	2013	C16.5-Lesser curvature of stomach NOS	Well differentiated; Grade I	Blank(s)	Blank(s)	Not a paired site	Positive histology	8936/3: Gastrointestinal stromal sarcoma	NA	NA	NA	Blank(s)	Blank(s)	Blank(s)	Blank(s)	T2	N0	M0	IA	Blank(s)	Blank(s)	Blank(s)	Blank(s)	Blank(s)	Blank(s)	Blank(s)	Blank(s)	32	No	No	No	No	50	390	0	0	Blank(s)	Alive	Alive or dead of other cause	79	Alive	1289122	Hospital inpatient/outpatient or clinic	Widowed	Blank(s)	Blank(s)	Blank(s)
43 years	Black	Female	2004	C16.6-Greater curvature of stomach NOS	Unknown	Blank(s)	Blank(s)	Not a paired site	Positive histology	8936/3: Gastrointestinal stromal sarcoma	NA	NA	NA	Blank(s)	Blank(s)	Blank(s)	Blank(s)	Blank(s)	Blank(s)	Blank(s)	Blank(s)	Blank(s)	Blank(s)	Blank(s)	Blank(s)	Blank(s)	Blank(s)	Blank(s)	Blank(s)	30	Blank(s)	Blank(s)	Blank(s)	Blank(s)	40	300	0	0	Blank(s)	In situ, benign or unknown behavior neoplasm	Dead (attributable to this cancer dx)	124	Dead	1290504	Hospital inpatient/outpatient or clinic	Married (including common law)	Blank(s)	Blank(s)	Blank(s)
81 years	Other (American Indian/AK Native, Asian/Pacific Islander)	Female	2013	C16.2-Body of stomach	Unknown	Blank(s)	Blank(s)	Not a paired site	Positive histology	8936/3: Gastrointestinal stromal sarcoma	NA	NA	NA	Blank(s)	Blank(s)	Blank(s)	Blank(s)	T4	N0	M0	IIIB	Blank(s)	Blank(s)	Blank(s)	Blank(s)	Blank(s)	Blank(s)	Blank(s)	Blank(s)	61	No	No	No	No	150	610	0	0	Blank(s)	Alive	Alive or dead of other cause	77	Alive	1290598	Hospital inpatient/outpatient or clinic	Married (including common law)	Blank(s)	Blank(s)	Blank(s)
48 years	White	Male	2013	C16.1-Fundus of stomach	Unknown	Blank(s)	Blank(s)	Not a paired site	Positive histology	8936/3: Gastrointestinal stromal sarcoma	NA	NA	NA	Blank(s)	Blank(s)	Blank(s)	Blank(s)	T3	N0	M0	IB	Blank(s)	Blank(s)	Blank(s)	Blank(s)	Blank(s)	Blank(s)	Blank(s)	Blank(s)	30	No	No	No	No	70	300	0	0	Blank(s)	Alive	Alive or dead of other cause	78	Alive	1291018	Hospital inpatient/outpatient or clinic	Single (never married)	Blank(s)	Blank(s)	Blank(s)
72 years	Other (American Indian/AK Native, Asian/Pacific Islander)	Male	2013	C16.3-Gastric antrum	Poorly differentiated; Grade III	Blank(s)	Blank(s)	Not a paired site	Positive histology	8936/3: Gastrointestinal stromal sarcoma	NA	NA	NA	Blank(s)	Blank(s)	Blank(s)	Blank(s)	T2	N0	M0	IA	Blank(s)	Blank(s)	Blank(s)	Blank(s)	Blank(s)	Blank(s)	Blank(s)	Blank(s)	31	No	No	No	No	21	390	0	0	Blank(s)	Liver	Dead (attributable to this cancer dx)	12	Dead	1294047	Hospital inpatient/outpatient or clinic	Married (including common law)	Blank(s)	Blank(s)	Blank(s)
39 years	Other (American Indian/AK Native, Asian/Pacific Islander)	Male	2013	C16.5-Lesser curvature of stomach NOS	Moderately differentiated; Grade II	Blank(s)	Blank(s)	Not a paired site	Positive histology	8936/3: Gastrointestinal stromal sarcoma	NA	NA	NA	Blank(s)	Blank(s)	Blank(s)	Blank(s)	T3	N0	M0	IB	Blank(s)	Blank(s)	Blank(s)	Blank(s)	Blank(s)	Blank(s)	Blank(s)	Blank(s)	33	No	No	No	No	66	300	0	0	Blank(s)	Alive	Alive or dead of other cause	0	Alive	1294673	Hospital inpatient/outpatient or clinic	Married (including common law)	Blank(s)	Blank(s)	Blank(s)
66 years	Other (American Indian/AK Native, Asian/Pacific Islander)	Male	2012	C17.0-Duodenum	Unknown	Blank(s)	Blank(s)	Not a paired site	Positive histology	8936/3: Gastrointestinal stromal sarcoma	NA	NA	NA	Blank(s)	Blank(s)	Blank(s)	Blank(s)	T3	N0	M0	II	Blank(s)	Blank(s)	Blank(s)	Blank(s)	Blank(s)	Blank(s)	Blank(s)	Blank(s)	50	No	No	No	No	90	450	0	0	Blank(s)	Alive	Alive or dead of other cause	91	Alive	1295321	Hospital inpatient/outpatient or clinic	Married (including common law)	Blank(s)	Blank(s)	Blank(s)
59 years	White	Male	2012	C16.9-Stomach, NOS	Unknown	Blank(s)	Blank(s)	Not a paired site	Positive histology	8936/3: Gastrointestinal stromal sarcoma	NA	NA	NA	Blank(s)	Blank(s)	Blank(s)	Blank(s)	T3	N0	M0	IB	Blank(s)	Blank(s)	Blank(s)	Blank(s)	Blank(s)	Blank(s)	Blank(s)	Blank(s)	27	No	No	No	No	53	300	0	0	Blank(s)	Other Cause of Death	Alive or dead of other cause	8	Dead	1296874	Laboratory only (hospital or private)	Unknown	Blank(s)	Blank(s)	Blank(s)
61 years	Other (American Indian/AK Native, Asian/Pacific Islander)	Male	2013	C16.1-Fundus of stomach	Unknown	Blank(s)	Blank(s)	Not a paired site	Positive histology	8936/3: Gastrointestinal stromal sarcoma	NA	NA	NA	Blank(s)	Blank(s)	Blank(s)	Blank(s)	T3	N0	M0	IB	Blank(s)	Blank(s)	Blank(s)	Blank(s)	Blank(s)	Blank(s)	Blank(s)	Blank(s)	30	No	No	No	No	59	395	0	0	Blank(s)	Alive	Alive or dead of other cause	74	Alive	1297342	Hospital inpatient/outpatient or clinic	Married (including common law)	Blank(s)	Blank(s)	Blank(s)
77 years	Black	Female	2018	C26.9-Gastrointestinal tract, NOS	Blank(s)	9	9	Not a paired site	Unknown	8936/3: Gastrointestinal stromal sarcoma	Blank(s)	Blank(s)	Blank(s)	Blank(s)	Blank(s)	Blank(s)	Blank(s)	Blank(s)	Blank(s)	Blank(s)	Blank(s)	Blank(s)	Blank(s)	Blank(s)	Blank(s)	88	88	88	88	0	No	No	No	No	Blank(s)	Blank(s)	Blank(s)	Blank(s)	999	Alive	Alive or dead of other cause	16	Alive	1297921	Hospital inpatient/outpatient or clinic	Single (never married)	999	0	0
52 years	White	Male	2013	C17.0-Duodenum	Unknown	Blank(s)	Blank(s)	Not a paired site	Positive histology	8936/3: Gastrointestinal stromal sarcoma	NA	NA	NA	Blank(s)	Blank(s)	Blank(s)	Blank(s)	T2	N0	M0	UNK Stage	Blank(s)	Blank(s)	Blank(s)	Blank(s)	Blank(s)	Blank(s)	Blank(s)	Blank(s)	20	No	No	No	No	28	300	0	0	Blank(s)	Alive	Alive or dead of other cause	72	Alive	1300262	Hospital inpatient/outpatient or clinic	Single (never married)	Blank(s)	Blank(s)	Blank(s)
63 years	Other (American Indian/AK Native, Asian/Pacific Islander)	Male	2014	C16.6-Greater curvature of stomach NOS	Unknown	Blank(s)	Blank(s)	Not a paired site	Positive exfoliative cytology, no positive histology	8936/3: Gastrointestinal stromal sarcoma	NA	NA	NA	Blank(s)	Blank(s)	Blank(s)	Blank(s)	T1	N0	M0	IA	Blank(s)	Blank(s)	Blank(s)	Blank(s)	Blank(s)	Blank(s)	Blank(s)	Blank(s)	0	No	No	No	No	20	155	0	0	Blank(s)	Alive	Alive or dead of other cause	69	Alive	1300970	Hospital inpatient/outpatient or clinic	Married (including common law)	Blank(s)	Blank(s)	Blank(s)
66 years	Other (American Indian/AK Native, Asian/Pacific Islander)	Female	2013	C20.9-Rectum, NOS	Unknown	Blank(s)	Blank(s)	Not a paired site	Positive histology	8936/3: Gastrointestinal stromal sarcoma	NA	NA	NA	Blank(s)	Blank(s)	Blank(s)	Blank(s)	T1	N0	M0	I	Blank(s)	Blank(s)	Blank(s)	Blank(s)	Blank(s)	Blank(s)	Blank(s)	Blank(s)	27	No	No	No	No	15	165	0	0	Blank(s)	Alive	Alive or dead of other cause	66	Alive	1301470	Hospital inpatient/outpatient or clinic	Married (including common law)	Blank(s)	Blank(s)	Blank(s)
71 years	White	Female	2013	C16.9-Stomach, NOS	Unknown	Blank(s)	Blank(s)	Not a paired site	Positive histology	8936/3: Gastrointestinal stromal sarcoma	NA	NA	NA	Blank(s)	Blank(s)	Blank(s)	Blank(s)	TX	N0	M0	UNK Stage	Blank(s)	Blank(s)	Blank(s)	Blank(s)	Blank(s)	Blank(s)	Blank(s)	Blank(s)	0	No	No	No	No	999	300	0	0	Blank(s)	Other Cause of Death	Alive or dead of other cause	22	Dead	1302169	Hospital inpatient/outpatient or clinic	Single (never married)	Blank(s)	Blank(s)	Blank(s)
62 years	Black	Male	2009	C16.2-Body of stomach	Unknown	Blank(s)	Blank(s)	Not a paired site	Positive histology	8936/3: Gastrointestinal stromal sarcoma	NA	NA	NA	Blank(s)	Blank(s)	Blank(s)	Blank(s)	Blank(s)	Blank(s)	Blank(s)	Blank(s)	Blank(s)	Blank(s)	Blank(s)	Blank(s)	Blank(s)	Blank(s)	Blank(s)	Blank(s)	0	Blank(s)	Blank(s)	Blank(s)	Blank(s)	999	165	0	0	Blank(s)	Alive	Alive or dead of other cause	125	Alive	1302837	Hospital inpatient/outpatient or clinic	Single (never married)	Blank(s)	Blank(s)	Blank(s)
61 years	White	Male	2013	C16.0-Cardia, NOS	Unknown	Blank(s)	Blank(s)	Not a paired site	Positive histology	8936/3: Gastrointestinal stromal sarcoma	NA	NA	NA	Blank(s)	Blank(s)	Blank(s)	Blank(s)	T4	N0	M0	II	Blank(s)	Blank(s)	Blank(s)	Blank(s)	Blank(s)	Blank(s)	Blank(s)	Blank(s)	33	No	No	No	No	130	400	0	0	Blank(s)	Alive	Alive or dead of other cause	72	Alive	1303756	Hospital inpatient/outpatient or clinic	Married (including common law)	Blank(s)	Blank(s)	Blank(s)
25 years	White	Female	2013	C16.2-Body of stomach	Unknown	Blank(s)	Blank(s)	Not a paired site	Positive histology	8936/3: Gastrointestinal stromal sarcoma	NA	NA	NA	Blank(s)	Blank(s)	Blank(s)	Blank(s)	T3	N0	M0	IIIA	Blank(s)	Blank(s)	Blank(s)	Blank(s)	Blank(s)	Blank(s)	Blank(s)	Blank(s)	51	No	No	No	No	65	300	0	0	Blank(s)	Alive	Alive or dead of other cause	73	Alive	1303933	Hospital inpatient/outpatient or clinic	Single (never married)	Blank(s)	Blank(s)	Blank(s)
60 years	White	Male	2013	C17.2-Ileum	Moderately differentiated; Grade II	Blank(s)	Blank(s)	Not a paired site	Positive histology	8936/3: Gastrointestinal stromal sarcoma	NA	NA	NA	Blank(s)	Blank(s)	Blank(s)	Blank(s)	T3	N0	M0	II	Blank(s)	Blank(s)	Blank(s)	Blank(s)	Blank(s)	Blank(s)	Blank(s)	Blank(s)	30	No	No	No	No	70	400	0	0	Blank(s)	Alive	Alive or dead of other cause	73	Alive	1306371	Hospital inpatient/outpatient or clinic	Married (including common law)	Blank(s)	Blank(s)	Blank(s)
65 years	Other (American Indian/AK Native, Asian/Pacific Islander)	Male	2012	C16.5-Lesser curvature of stomach NOS	Unknown	Blank(s)	Blank(s)	Not a paired site	Positive histology	8936/3: Gastrointestinal stromal sarcoma	NA	NA	NA	Blank(s)	Blank(s)	Blank(s)	Blank(s)	T3	N0	M0	IB	Blank(s)	Blank(s)	Blank(s)	Blank(s)	Blank(s)	Blank(s)	Blank(s)	Blank(s)	0	No	No	No	No	53	300	0	0	Blank(s)	Lung and Bronchus	Alive or dead of other cause	71	Dead	1306509	Hospital inpatient/outpatient or clinic	Married (including common law)	Blank(s)	Blank(s)	Blank(s)
63 years	White	Male	2013	C16.5-Lesser curvature of stomach NOS	Unknown	Blank(s)	Blank(s)	Not a paired site	Positive histology	8936/3: Gastrointestinal stromal sarcoma	NA	NA	NA	Blank(s)	Blank(s)	Blank(s)	Blank(s)	T3	N0	M0	UNK Stage	Blank(s)	Blank(s)	Blank(s)	Blank(s)	Blank(s)	Blank(s)	Blank(s)	Blank(s)	30	No	No	No	No	60	165	0	0	Blank(s)	Alive	Alive or dead of other cause	72	Alive	1307673	Hospital inpatient/outpatient or clinic	Married (including common law)	Blank(s)	Blank(s)	Blank(s)
57 years	White	Female	2013	C17.1-Jejunum	Unknown	Blank(s)	Blank(s)	Not a paired site	Positive histology	8936/3: Gastrointestinal stromal sarcoma	NA	NA	NA	Blank(s)	Blank(s)	Blank(s)	Blank(s)	T3	N0	M0	II	Blank(s)	Blank(s)	Blank(s)	Blank(s)	Blank(s)	Blank(s)	Blank(s)	Blank(s)	30	No	No	No	No	70	165	0	0	Blank(s)	Alive	Alive or dead of other cause	72	Alive	1309104	Hospital inpatient/outpatient or clinic	Married (including common law)	Blank(s)	Blank(s)	Blank(s)
42 years	Other (American Indian/AK Native, Asian/Pacific Islander)	Male	2013	C20.9-Rectum, NOS	Unknown	Blank(s)	Blank(s)	Not a paired site	Positive exfoliative cytology, no positive histology	8936/3: Gastrointestinal stromal sarcoma	NA	NA	NA	Blank(s)	Blank(s)	Blank(s)	Blank(s)	T3	N0	M0	UNK Stage	Blank(s)	Blank(s)	Blank(s)	Blank(s)	Blank(s)	Blank(s)	Blank(s)	Blank(s)	0	No	No	No	No	93	455	0	0	Blank(s)	Alive	Alive or dead of other cause	72	Alive	1310556	Hospital inpatient/outpatient or clinic	Single (never married)	Blank(s)	Blank(s)	Blank(s)
76 years	Other (American Indian/AK Native, Asian/Pacific Islander)	Female	2012	C16.2-Body of stomach	Unknown	Blank(s)	Blank(s)	Not a paired site	Positive histology	8936/3: Gastrointestinal stromal sarcoma	NA	NA	NA	Blank(s)	Blank(s)	Blank(s)	Blank(s)	T3	N0	M0	IB	Blank(s)	Blank(s)	Blank(s)	Blank(s)	Blank(s)	Blank(s)	Blank(s)	Blank(s)	30	No	No	No	No	90	400	0	0	Blank(s)	Alive	Alive or dead of other cause	93	Alive	1310619	Hospital inpatient/outpatient or clinic	Widowed	Blank(s)	Blank(s)	Blank(s)
77 years	White	Male	2014	C17.9-Small intestine, NOS	Unknown	Blank(s)	Blank(s)	Not a paired site	Positive histology	8936/3: Gastrointestinal stromal sarcoma	NA	NA	NA	Blank(s)	Blank(s)	Blank(s)	Blank(s)	T3	N0	M0	IIIB	Blank(s)	Blank(s)	Blank(s)	Blank(s)	Blank(s)	Blank(s)	Blank(s)	Blank(s)	40	No	No	No	No	75	250	0	0	Blank(s)	Diseases of Heart	Alive or dead of other cause	46	Dead	1314243	Hospital inpatient/outpatient or clinic	Single (never married)	Blank(s)	Blank(s)	Blank(s)
10 years	Other (American Indian/AK Native, Asian/Pacific Islander)	Female	2014	C16.5-Lesser curvature of stomach NOS	Undifferentiated; anaplastic; Grade IV	Blank(s)	Blank(s)	Not a paired site	Positive histology	8936/3: Gastrointestinal stromal sarcoma	NA	NA	NA	Blank(s)	Blank(s)	Blank(s)	Blank(s)	T3	N0	M0	IB	Blank(s)	Blank(s)	Blank(s)	Blank(s)	Blank(s)	Blank(s)	Blank(s)	Blank(s)	61	No	No	No	No	62	395	0	0	Blank(s)	Stomach	Dead (attributable to this cancer dx)	34	Dead	1315363	Hospital inpatient/outpatient or clinic	Single (never married)	Blank(s)	Blank(s)	Blank(s)
76 years	Other (American Indian/AK Native, Asian/Pacific Islander)	Male	2014	C16.9-Stomach, NOS	Unknown	Blank(s)	Blank(s)	Not a paired site	Positive histology	8936/3: Gastrointestinal stromal sarcoma	NA	NA	NA	Blank(s)	Blank(s)	Blank(s)	Blank(s)	TX	N0	M0	UNK Stage	Blank(s)	Blank(s)	Blank(s)	Blank(s)	Blank(s)	Blank(s)	Blank(s)	Blank(s)	0	No	No	No	No	100	999	0	0	Blank(s)	Septicemia	Alive or dead of other cause	1	Dead	1316255	Hospital inpatient/outpatient or clinic	Married (including common law)	Blank(s)	Blank(s)	Blank(s)
63 years	White	Male	2013	C16.2-Body of stomach	Unknown	Blank(s)	Blank(s)	Not a paired site	Positive histology	8936/3: Gastrointestinal stromal sarcoma	NA	NA	NA	Blank(s)	Blank(s)	Blank(s)	Blank(s)	T3	N0	M0	IB	Blank(s)	Blank(s)	Blank(s)	Blank(s)	Blank(s)	Blank(s)	Blank(s)	Blank(s)	30	No	No	No	No	55	300	0	0	Blank(s)	Alive	Alive or dead of other cause	72	Alive	1316825	Hospital inpatient/outpatient or clinic	Single (never married)	Blank(s)	Blank(s)	Blank(s)
80 years	Other (American Indian/AK Native, Asian/Pacific Islander)	Male	2014	C17.0-Duodenum	Unknown	Blank(s)	Blank(s)	Not a paired site	Positive histology	8936/3: Gastrointestinal stromal sarcoma	NA	NA	NA	Blank(s)	Blank(s)	Blank(s)	Blank(s)	T3	N1	M0	IV	Blank(s)	Blank(s)	Blank(s)	Blank(s)	Blank(s)	Blank(s)	Blank(s)	Blank(s)	60	No	No	No	No	51	650	100	0	Blank(s)	Other Digestive Organs	Dead (attributable to this cancer dx)	29	Dead	1317134	Hospital inpatient/outpatient or clinic	Married (including common law)	Blank(s)	Blank(s)	Blank(s)
69 years	White	Male	2014	C16.2-Body of stomach	Moderately differentiated; Grade II	Blank(s)	Blank(s)	Not a paired site	Positive histology	8936/3: Gastrointestinal stromal sarcoma	NA	NA	NA	Blank(s)	Blank(s)	Blank(s)	Blank(s)	T3	N0	M0	IB	Blank(s)	Blank(s)	Blank(s)	Blank(s)	Blank(s)	Blank(s)	Blank(s)	Blank(s)	32	No	No	No	No	95	400	0	0	Blank(s)	Stomach	Dead (attributable to this cancer dx)	38	Dead	1318848	Hospital inpatient/outpatient or clinic	Divorced	Blank(s)	Blank(s)	Blank(s)
51 years	White	Male	2014	C49.5-Conn, subcutaneous, other soft tis: pelvis	Unknown	Blank(s)	Blank(s)	Not a paired site	Positive histology	8936/3: Gastrointestinal stromal sarcoma	TX	N0	M0	Blank(s)	Blank(s)	Blank(s)	Blank(s)	NA	NA	NA	NA	Blank(s)	Blank(s)	Blank(s)	Blank(s)	Blank(s)	Blank(s)	Blank(s)	Blank(s)	25	No	No	No	No	30	999	0	0	Blank(s)	Alive	Alive or dead of other cause	69	Alive	1318999	Hospital inpatient/outpatient or clinic	Married (including common law)	Blank(s)	Blank(s)	Blank(s)
44 years	White	Male	2012	C17.9-Small intestine, NOS	Unknown	Blank(s)	Blank(s)	Not a paired site	Positive histology	8936/3: Gastrointestinal stromal sarcoma	NA	NA	NA	Blank(s)	Blank(s)	Blank(s)	Blank(s)	T4	N0	M0	IIINOS	Blank(s)	Blank(s)	Blank(s)	Blank(s)	Blank(s)	Blank(s)	Blank(s)	Blank(s)	0	No	No	No	No	280	500	0	0	Blank(s)	Soft Tissue including Heart	Dead (attributable to this cancer dx)	Unknown	Dead	1319479	Autopsy only	Single (never married)	Blank(s)	Blank(s)	Blank(s)
78 years	White	Female	2012	C26.9-Gastrointestinal tract, NOS	Unknown	Blank(s)	Blank(s)	Not a paired site	Positive histology	8936/3: Gastrointestinal stromal sarcoma	NA	NA	NA	Blank(s)	Blank(s)	Blank(s)	Blank(s)	NA	NA	NA	NA	Blank(s)	Blank(s)	Blank(s)	Blank(s)	Blank(s)	Blank(s)	Blank(s)	Blank(s)	0	N/A	N/A	N/A	N/A	999	999	0	40	Blank(s)	Soft Tissue including Heart	Dead (attributable to this cancer dx)	65	Dead	1319562	Hospital inpatient/outpatient or clinic	Married (including common law)	Blank(s)	Blank(s)	Blank(s)
88 years	Other (American Indian/AK Native, Asian/Pacific Islander)	Female	2014	C20.9-Rectum, NOS	Moderately differentiated; Grade II	Blank(s)	Blank(s)	Not a paired site	Positive histology	8936/3: Gastrointestinal stromal sarcoma	NA	NA	NA	Blank(s)	Blank(s)	Blank(s)	Blank(s)	T2	N0	M1	IV	Blank(s)	Blank(s)	Blank(s)	Blank(s)	Blank(s)	Blank(s)	Blank(s)	Blank(s)	50	No	No	No	Yes	40	210	0	40	Blank(s)	Stomach	Dead (attributable to this cancer dx)	15	Dead	1320168	Hospital inpatient/outpatient or clinic	Married (including common law)	Blank(s)	Blank(s)	Blank(s)
79 years	Black	Male	2013	C16.8-Overlapping lesion of stomach	Well differentiated; Grade I	Blank(s)	Blank(s)	Not a paired site	Positive exfoliative cytology, no positive histology	8936/3: Gastrointestinal stromal sarcoma	NA	NA	NA	Blank(s)	Blank(s)	Blank(s)	Blank(s)	T2	N0	M0	IA	Blank(s)	Blank(s)	Blank(s)	Blank(s)	Blank(s)	Blank(s)	Blank(s)	Blank(s)	20	No	No	No	No	30	390	0	0	Blank(s)	Accidents and Adverse Effects	Alive or dead of other cause	54	Dead	1321573	Hospital inpatient/outpatient or clinic	Widowed	Blank(s)	Blank(s)	Blank(s)
48 years	White	Male	2006	C16.9-Stomach, NOS	Unknown	Blank(s)	Blank(s)	Not a paired site	Positive histology	8936/3: Gastrointestinal stromal sarcoma	NA	NA	NA	Blank(s)	Blank(s)	Blank(s)	Blank(s)	Blank(s)	Blank(s)	Blank(s)	Blank(s)	Blank(s)	Blank(s)	Blank(s)	Blank(s)	Blank(s)	Blank(s)	Blank(s)	Blank(s)	30	Blank(s)	Blank(s)	Blank(s)	Blank(s)	60	300	0	0	Blank(s)	Stomach	Dead (attributable to this cancer dx)	113	Dead	1321596	Hospital inpatient/outpatient or clinic	Married (including common law)	Blank(s)	Blank(s)	Blank(s)
66 years	White	Male	2014	C17.9-Small intestine, NOS	Unknown	Blank(s)	Blank(s)	Not a paired site	Positive histology	8936/3: Gastrointestinal stromal sarcoma	NA	NA	NA	Blank(s)	Blank(s)	Blank(s)	Blank(s)	T1	N0	M0	I	Blank(s)	Blank(s)	Blank(s)	Blank(s)	Blank(s)	Blank(s)	Blank(s)	Blank(s)	30	No	No	No	No	19	170	0	0	Blank(s)	Diseases of Heart	Alive or dead of other cause	32	Dead	1322669	Hospital inpatient/outpatient or clinic	Married (including common law)	Blank(s)	Blank(s)	Blank(s)
43 years	White	Female	2004	C17.9-Small intestine, NOS	Unknown	Blank(s)	Blank(s)	Not a paired site	Positive histology	8936/3: Gastrointestinal stromal sarcoma	NA	NA	NA	Blank(s)	Blank(s)	Blank(s)	Blank(s)	Blank(s)	Blank(s)	Blank(s)	Blank(s)	Blank(s)	Blank(s)	Blank(s)	Blank(s)	Blank(s)	Blank(s)	Blank(s)	Blank(s)	30	Blank(s)	Blank(s)	Blank(s)	Blank(s)	80	300	999	0	Blank(s)	Alive	Alive or dead of other cause	120	Alive	1323052	Hospital inpatient/outpatient or clinic	Married (including common law)	Blank(s)	Blank(s)	Blank(s)
56 years	Other (American Indian/AK Native, Asian/Pacific Islander)	Female	2014	C16.1-Fundus of stomach	Moderately differentiated; Grade II	Blank(s)	Blank(s)	Not a paired site	Positive histology	8936/3: Gastrointestinal stromal sarcoma	NA	NA	NA	Blank(s)	Blank(s)	Blank(s)	Blank(s)	T2	N0	M0	IA	Blank(s)	Blank(s)	Blank(s)	Blank(s)	Blank(s)	Blank(s)	Blank(s)	Blank(s)	27	No	No	No	No	26	155	0	0	Blank(s)	Alive	Alive or dead of other cause	70	Alive	1323527	Hospital inpatient/outpatient or clinic	Married (including common law)	Blank(s)	Blank(s)	Blank(s)
63 years	White	Female	2014	C16.2-Body of stomach	Poorly differentiated; Grade III	Blank(s)	Blank(s)	Not a paired site	Positive histology	8936/3: Gastrointestinal stromal sarcoma	NA	NA	NA	Blank(s)	Blank(s)	Blank(s)	Blank(s)	T3	N0	M0	IB	Blank(s)	Blank(s)	Blank(s)	Blank(s)	Blank(s)	Blank(s)	Blank(s)	Blank(s)	30	No	No	No	No	60	400	0	0	Blank(s)	Alive	Alive or dead of other cause	68	Alive	1323652	Hospital inpatient/outpatient or clinic	Married (including common law)	Blank(s)	Blank(s)	Blank(s)
63 years	White	Male	2014	C17.9-Small intestine, NOS	Well differentiated; Grade I	Blank(s)	Blank(s)	Not a paired site	Positive histology	8936/3: Gastrointestinal stromal sarcoma	NA	NA	NA	Blank(s)	Blank(s)	Blank(s)	Blank(s)	T3	N0	M0	II	Blank(s)	Blank(s)	Blank(s)	Blank(s)	Blank(s)	Blank(s)	Blank(s)	Blank(s)	30	No	No	No	No	57	155	0	0	Blank(s)	Alive	Alive or dead of other cause	67	Alive	1324832	Hospital inpatient/outpatient or clinic	Married (including common law)	Blank(s)	Blank(s)	Blank(s)
72 years	Black	Female	2012	C16.9-Stomach, NOS	Unknown	Blank(s)	Blank(s)	Not a paired site	Positive histology	8936/3: Gastrointestinal stromal sarcoma	NA	NA	NA	Blank(s)	Blank(s)	Blank(s)	Blank(s)	TX	N1	M1	IV	Blank(s)	Blank(s)	Blank(s)	Blank(s)	Blank(s)	Blank(s)	Blank(s)	Blank(s)	0	No	No	Yes	No	130	999	500	40	Blank(s)	In situ, benign or unknown behavior neoplasm	Dead (attributable to this cancer dx)	87	Dead	1325869	Hospital inpatient/outpatient or clinic	Married (including common law)	Blank(s)	Blank(s)	Blank(s)
66 years	Other (American Indian/AK Native, Asian/Pacific Islander)	Female	2014	C16.9-Stomach, NOS	Unknown	Blank(s)	Blank(s)	Not a paired site	Positive exfoliative cytology, no positive histology	8936/3: Gastrointestinal stromal sarcoma	NA	NA	NA	Blank(s)	Blank(s)	Blank(s)	Blank(s)	TX	N0	M0	UNK Stage	Blank(s)	Blank(s)	Blank(s)	Blank(s)	Blank(s)	Blank(s)	Blank(s)	Blank(s)	0	No	No	No	No	40	999	0	0	Blank(s)	Alive	Alive or dead of other cause	49	Alive	1326663	Hospital inpatient/outpatient or clinic	Married (including common law)	Blank(s)	Blank(s)	Blank(s)
57 years	White	Male	2014	C16.1-Fundus of stomach	Unknown	Blank(s)	Blank(s)	Not a paired site	Positive histology	8936/3: Gastrointestinal stromal sarcoma	NA	NA	NA	Blank(s)	Blank(s)	Blank(s)	Blank(s)	T4	N0	M1	IV	Blank(s)	Blank(s)	Blank(s)	Blank(s)	Blank(s)	Blank(s)	Blank(s)	Blank(s)	0	No	No	Yes	No	200	398	0	40	Blank(s)	Soft Tissue including Heart	Dead (attributable to this cancer dx)	45	Dead	1328189	Hospital inpatient/outpatient or clinic	Separated	Blank(s)	Blank(s)	Blank(s)
62 years	White	Female	2014	C17.2-Ileum	Well differentiated; Grade I	Blank(s)	Blank(s)	Not a paired site	Positive histology	8936/3: Gastrointestinal stromal sarcoma	NA	NA	NA	Blank(s)	Blank(s)	Blank(s)	Blank(s)	T4	N0	M1	IV	Blank(s)	Blank(s)	Blank(s)	Blank(s)	Blank(s)	Blank(s)	Blank(s)	Blank(s)	30	No	No	No	No	138	400	0	40	Blank(s)	Other Cause of Death	Alive or dead of other cause	43	Dead	1329648	Hospital inpatient/outpatient or clinic	Single (never married)	Blank(s)	Blank(s)	Blank(s)
59 years	White	Female	2014	C16.9-Stomach, NOS	Undifferentiated; anaplastic; Grade IV	Blank(s)	Blank(s)	Not a paired site	Positive histology	8936/3: Gastrointestinal stromal sarcoma	NA	NA	NA	Blank(s)	Blank(s)	Blank(s)	Blank(s)	T3	N0	M0	IB	Blank(s)	Blank(s)	Blank(s)	Blank(s)	Blank(s)	Blank(s)	Blank(s)	Blank(s)	30	No	No	No	No	80	150	0	0	Blank(s)	Alive	Alive or dead of other cause	63	Alive	1330515	Hospital inpatient/outpatient or clinic	Married (including common law)	Blank(s)	Blank(s)	Blank(s)
56 years	Other (American Indian/AK Native, Asian/Pacific Islander)	Female	2013	C16.0-Cardia, NOS	Unknown	Blank(s)	Blank(s)	Not a paired site	Positive exfoliative cytology, no positive histology	8936/3: Gastrointestinal stromal sarcoma	NA	NA	NA	Blank(s)	Blank(s)	Blank(s)	Blank(s)	T3	N0	M0	IIIA	Blank(s)	Blank(s)	Blank(s)	Blank(s)	Blank(s)	Blank(s)	Blank(s)	Blank(s)	30	No	No	No	No	59	395	0	0	Blank(s)	Alive	Alive or dead of other cause	73	Alive	1330942	Hospital inpatient/outpatient or clinic	Married (including common law)	Blank(s)	Blank(s)	Blank(s)
87 years	Other (American Indian/AK Native, Asian/Pacific Islander)	Male	2014	C16.1-Fundus of stomach	Unknown	Blank(s)	Blank(s)	Not a paired site	Positive histology	8936/3: Gastrointestinal stromal sarcoma	NA	NA	NA	Blank(s)	Blank(s)	Blank(s)	Blank(s)	T4	N1	M1	IV	Blank(s)	Blank(s)	Blank(s)	Blank(s)	Blank(s)	Blank(s)	Blank(s)	Blank(s)	0	No	No	No	No	150	300	110	40	Blank(s)	Alive	Alive or dead of other cause	63	Alive	1331549	Hospital inpatient/outpatient or clinic	Married (including common law)	Blank(s)	Blank(s)	Blank(s)
74 years	White	Female	2014	C15.3-Upper third of esophagus	Well differentiated; Grade I	Blank(s)	Blank(s)	Not a paired site	Positive histology	8936/3: Gastrointestinal stromal sarcoma	NA	NA	NA	Blank(s)	Blank(s)	Blank(s)	Blank(s)	T1	N0	M0	I	Blank(s)	Blank(s)	Blank(s)	Blank(s)	Blank(s)	Blank(s)	Blank(s)	Blank(s)	26	No	No	No	No	9	155	0	0	Blank(s)	Alive	Alive or dead of other cause	66	Alive	1332297	Hospital inpatient/outpatient or clinic	Married (including common law)	Blank(s)	Blank(s)	Blank(s)
52 years	Other (American Indian/AK Native, Asian/Pacific Islander)	Male	2014	C16.5-Lesser curvature of stomach NOS	Well differentiated; Grade I	Blank(s)	Blank(s)	Not a paired site	Positive histology	8936/3: Gastrointestinal stromal sarcoma	NA	NA	NA	Blank(s)	Blank(s)	Blank(s)	Blank(s)	T3	N0	M0	IB	Blank(s)	Blank(s)	Blank(s)	Blank(s)	Blank(s)	Blank(s)	Blank(s)	Blank(s)	30	No	No	No	No	65	395	0	0	Blank(s)	Alive	Alive or dead of other cause	64	Alive	1334608	Hospital inpatient/outpatient or clinic	Married (including common law)	Blank(s)	Blank(s)	Blank(s)
58 years	White	Male	2014	C16.9-Stomach, NOS	Well differentiated; Grade I	Blank(s)	Blank(s)	Not a paired site	Positive histology	8936/3: Gastrointestinal stromal sarcoma	NA	NA	NA	Blank(s)	Blank(s)	Blank(s)	Blank(s)	T2	N0	M0	IA	Blank(s)	Blank(s)	Blank(s)	Blank(s)	Blank(s)	Blank(s)	Blank(s)	Blank(s)	30	No	No	No	No	40	390	0	0	Blank(s)	Alive	Alive or dead of other cause	34	Alive	1335840	Hospital inpatient/outpatient or clinic	Married (including common law)	Blank(s)	Blank(s)	Blank(s)
79 years	Other (American Indian/AK Native, Asian/Pacific Islander)	Male	2006	C16.9-Stomach, NOS	Unknown	Blank(s)	Blank(s)	Not a paired site	Positive histology	8936/3: Gastrointestinal stromal sarcoma	NA	NA	NA	Blank(s)	Blank(s)	Blank(s)	Blank(s)	Blank(s)	Blank(s)	Blank(s)	Blank(s)	Blank(s)	Blank(s)	Blank(s)	Blank(s)	Blank(s)	Blank(s)	Blank(s)	Blank(s)	80	Blank(s)	Blank(s)	Blank(s)	Blank(s)	999	999	0	0	Blank(s)	Soft Tissue including Heart	Dead (attributable to this cancer dx)	98	Dead	1335950	Hospital inpatient/outpatient or clinic	Married (including common law)	Blank(s)	Blank(s)	Blank(s)
64 years	White	Male	2014	C26.9-Gastrointestinal tract, NOS	Unknown	Blank(s)	Blank(s)	Not a paired site	Positive histology	8936/3: Gastrointestinal stromal sarcoma	NA	NA	NA	Blank(s)	Blank(s)	Blank(s)	Blank(s)	NA	NA	NA	NA	Blank(s)	Blank(s)	Blank(s)	Blank(s)	Blank(s)	Blank(s)	Blank(s)	Blank(s)	0	Unknown	Unknown	Unknown	Unknown	999	999	999	99	Blank(s)	Alive	Alive or dead of other cause	64	Alive	1336976	Hospital inpatient/outpatient or clinic	Single (never married)	Blank(s)	Blank(s)	Blank(s)
66 years	Other (American Indian/AK Native, Asian/Pacific Islander)	Male	2014	C17.9-Small intestine, NOS	Poorly differentiated; Grade III	Blank(s)	Blank(s)	Not a paired site	Positive histology	8936/3: Gastrointestinal stromal sarcoma	NA	NA	NA	Blank(s)	Blank(s)	Blank(s)	Blank(s)	T4	N0	M0	IIIB	Blank(s)	Blank(s)	Blank(s)	Blank(s)	Blank(s)	Blank(s)	Blank(s)	Blank(s)	30	No	No	No	No	110	270	0	0	Blank(s)	Alive	Alive or dead of other cause	63	Alive	1337586	Hospital inpatient/outpatient or clinic	Married (including common law)	Blank(s)	Blank(s)	Blank(s)
14 years	Other (American Indian/AK Native, Asian/Pacific Islander)	Female	2004	C16.9-Stomach, NOS	Unknown	Blank(s)	Blank(s)	Not a paired site	Positive histology	8936/3: Gastrointestinal stromal sarcoma	NA	NA	NA	Blank(s)	Blank(s)	Blank(s)	Blank(s)	Blank(s)	Blank(s)	Blank(s)	Blank(s)	Blank(s)	Blank(s)	Blank(s)	Blank(s)	Blank(s)	Blank(s)	Blank(s)	Blank(s)	30	Blank(s)	Blank(s)	Blank(s)	Blank(s)	999	999	999	0	Blank(s)	Alive	Alive or dead of other cause	185	Alive	1337722	Hospital inpatient/outpatient or clinic	Single (never married)	Blank(s)	Blank(s)	Blank(s)
64 years	Other (American Indian/AK Native, Asian/Pacific Islander)	Female	2014	C22.0-Liver	Unknown	Blank(s)	Blank(s)	Not a paired site	Positive histology	8936/3: Gastrointestinal stromal sarcoma	NA	NA	NA	Blank(s)	Blank(s)	Blank(s)	Blank(s)	NA	NA	NA	NA	Blank(s)	Blank(s)	Blank(s)	Blank(s)	Blank(s)	Blank(s)	Blank(s)	Blank(s)	0	No	No	No	No	180	100	0	40	Blank(s)	Other Digestive Organs	Dead (attributable to this cancer dx)	1	Dead	1340122	Hospital inpatient/outpatient or clinic	Married (including common law)	Blank(s)	Blank(s)	Blank(s)
76 years	White	Male	2019	C16.6-Greater curvature of stomach NOS	Blank(s)	9	L	Not a paired site	Positive histology	8936/3: Gastrointestinal stromal sarcoma	Blank(s)	Blank(s)	Blank(s)	Blank(s)	Blank(s)	Blank(s)	Blank(s)	Blank(s)	Blank(s)	Blank(s)	Blank(s)	Blank(s)	Blank(s)	Blank(s)	Blank(s)	T4	N0	M0	2	30	No	No	No	No	Blank(s)	Blank(s)	Blank(s)	Blank(s)	160	Alive	Alive or dead of other cause	1	Alive	1342827	Hospital inpatient/outpatient or clinic	Married (including common law)	400	0	0
78 years	Black	Female	2014	C16.9-Stomach, NOS	Unknown	Blank(s)	Blank(s)	Not a paired site	Positive histology	8936/3: Gastrointestinal stromal sarcoma	NA	NA	NA	Blank(s)	Blank(s)	Blank(s)	Blank(s)	TX	N0	M1	IV	Blank(s)	Blank(s)	Blank(s)	Blank(s)	Blank(s)	Blank(s)	Blank(s)	Blank(s)	0	No	No	Yes	No	999	999	999	40	Blank(s)	Other Digestive Organs	Dead (attributable to this cancer dx)	3	Dead	1342933	Hospital inpatient/outpatient or clinic	Divorced	Blank(s)	Blank(s)	Blank(s)
41 years	Black	Female	2014	C16.9-Stomach, NOS	Moderately differentiated; Grade II	Blank(s)	Blank(s)	Not a paired site	Positive histology	8936/3: Gastrointestinal stromal sarcoma	NA	NA	NA	Blank(s)	Blank(s)	Blank(s)	Blank(s)	T1	N0	M0	IA	Blank(s)	Blank(s)	Blank(s)	Blank(s)	Blank(s)	Blank(s)	Blank(s)	Blank(s)	30	No	No	No	No	5	300	0	0	Blank(s)	Alive	Alive or dead of other cause	12	Alive	1343753	Hospital inpatient/outpatient or clinic	Married (including common law)	Blank(s)	Blank(s)	Blank(s)
69 years	White	Male	2016	C16.6-Greater curvature of stomach NOS	Well differentiated; Grade I	Blank(s)	Blank(s)	Not a paired site	Positive histology	8936/3: Gastrointestinal stromal sarcoma	Blank(s)	Blank(s)	Blank(s)	Blank(s)	Blank(s)	Blank(s)	Blank(s)	Blank(s)	Blank(s)	Blank(s)	Blank(s)	p2	c0	c0	1A	Blank(s)	Blank(s)	Blank(s)	Blank(s)	30	No	No	No	No	Blank(s)	Blank(s)	Blank(s)	Blank(s)	27	Alive	Alive or dead of other cause	36	Alive	1343769	Hospital inpatient/outpatient or clinic	Married (including common law)	Blank(s)	Blank(s)	Blank(s)
48 years	Black	Male	2014	C17.0-Duodenum	Unknown	Blank(s)	Blank(s)	Not a paired site	Positive histology	8936/3: Gastrointestinal stromal sarcoma	NA	NA	NA	Blank(s)	Blank(s)	Blank(s)	Blank(s)	T1	N0	M0	I	Blank(s)	Blank(s)	Blank(s)	Blank(s)	Blank(s)	Blank(s)	Blank(s)	Blank(s)	30	No	No	No	No	12	170	0	0	Blank(s)	Homicide and Legal Intervention	Alive or dead of other cause	9	Dead	1343863	Hospital inpatient/outpatient or clinic	Single (never married)	Blank(s)	Blank(s)	Blank(s)
20 years	Other (American Indian/AK Native, Asian/Pacific Islander)	Male	2014	C16.9-Stomach, NOS	Moderately differentiated; Grade II	Blank(s)	Blank(s)	Not a paired site	Positive histology	8936/3: Gastrointestinal stromal sarcoma	NA	NA	NA	Blank(s)	Blank(s)	Blank(s)	Blank(s)	T3	N0	M0	IB	Blank(s)	Blank(s)	Blank(s)	Blank(s)	Blank(s)	Blank(s)	Blank(s)	Blank(s)	32	No	No	No	No	100	395	0	0	Blank(s)	Alive	Alive or dead of other cause	43	Alive	1344159	Hospital inpatient/outpatient or clinic	Single (never married)	Blank(s)	Blank(s)	Blank(s)
42 years	White	Male	2014	C16.9-Stomach, NOS	Moderately differentiated; Grade II	Blank(s)	Blank(s)	Not a paired site	Positive histology	8936/3: Gastrointestinal stromal sarcoma	NA	NA	NA	Blank(s)	Blank(s)	Blank(s)	Blank(s)	T1	N0	M0	IA	Blank(s)	Blank(s)	Blank(s)	Blank(s)	Blank(s)	Blank(s)	Blank(s)	Blank(s)	30	No	No	No	No	9	300	0	0	Blank(s)	Alive	Alive or dead of other cause	25	Alive	1345135	Hospital inpatient/outpatient or clinic	Married (including common law)	Blank(s)	Blank(s)	Blank(s)
64 years	Other (American Indian/AK Native, Asian/Pacific Islander)	Male	2010	C16.9-Stomach, NOS	Unknown	Blank(s)	Blank(s)	Not a paired site	Positive histology	8936/3: Gastrointestinal stromal sarcoma	NA	NA	NA	Blank(s)	Blank(s)	Blank(s)	Blank(s)	T3	N0	M0	IB	Blank(s)	Blank(s)	Blank(s)	Blank(s)	Blank(s)	Blank(s)	Blank(s)	Blank(s)	30	No	No	No	No	90	395	0	0	Blank(s)	Alive	Alive or dead of other cause	119	Alive	1345732	Hospital inpatient/outpatient or clinic	Married (including common law)	Blank(s)	Blank(s)	Blank(s)
53 years	White	Male	2014	C17.9-Small intestine, NOS	Unknown	Blank(s)	Blank(s)	Not a paired site	Positive histology	8936/3: Gastrointestinal stromal sarcoma	NA	NA	NA	Blank(s)	Blank(s)	Blank(s)	Blank(s)	T4	N0	M0	IIIB	Blank(s)	Blank(s)	Blank(s)	Blank(s)	Blank(s)	Blank(s)	Blank(s)	Blank(s)	30	No	No	No	No	165	300	0	0	Blank(s)	Alive	Alive or dead of other cause	61	Alive	1345806	Hospital inpatient/outpatient or clinic	Married (including common law)	Blank(s)	Blank(s)	Blank(s)
58 years	White	Male	2014	C16.9-Stomach, NOS	Well differentiated; Grade I	Blank(s)	Blank(s)	Not a paired site	Positive histology	8936/3: Gastrointestinal stromal sarcoma	NA	NA	NA	Blank(s)	Blank(s)	Blank(s)	Blank(s)	T1	N0	M0	IA	Blank(s)	Blank(s)	Blank(s)	Blank(s)	Blank(s)	Blank(s)	Blank(s)	Blank(s)	30	No	No	No	No	4	340	0	0	Blank(s)	Alive	Alive or dead of other cause	60	Alive	1347970	Hospital inpatient/outpatient or clinic	Unknown	Blank(s)	Blank(s)	Blank(s)
60 years	White	Female	2015	C17.1-Jejunum	Undifferentiated; anaplastic; Grade IV	Blank(s)	Blank(s)	Not a paired site	Positive histology	8936/3: Gastrointestinal stromal sarcoma	NA	NA	NA	Blank(s)	Blank(s)	Blank(s)	Blank(s)	T3	N0	M0	UNK Stage	Blank(s)	Blank(s)	Blank(s)	Blank(s)	Blank(s)	Blank(s)	Blank(s)	Blank(s)	30	No	No	No	No	52	400	0	0	Blank(s)	Alive	Alive or dead of other cause	59	Alive	1348423	Hospital inpatient/outpatient or clinic	Married (including common law)	Blank(s)	Blank(s)	Blank(s)
77 years	Other (American Indian/AK Native, Asian/Pacific Islander)	Female	2015	C16.5-Lesser curvature of stomach NOS	Well differentiated; Grade I	Blank(s)	Blank(s)	Not a paired site	Positive histology	8936/3: Gastrointestinal stromal sarcoma	NA	NA	NA	Blank(s)	Blank(s)	Blank(s)	Blank(s)	T3	N0	M0	IB	Blank(s)	Blank(s)	Blank(s)	Blank(s)	Blank(s)	Blank(s)	Blank(s)	Blank(s)	30	No	No	No	No	100	395	0	0	Blank(s)	Alive	Alive or dead of other cause	41	Alive	1349444	Hospital inpatient/outpatient or clinic	Widowed	Blank(s)	Blank(s)	Blank(s)
81 years	White	Male	2014	C16.5-Lesser curvature of stomach NOS	Moderately differentiated; Grade II	Blank(s)	Blank(s)	Not a paired site	Positive histology	8936/3: Gastrointestinal stromal sarcoma	NA	NA	NA	Blank(s)	Blank(s)	Blank(s)	Blank(s)	T2	N0	M0	IA	Blank(s)	Blank(s)	Blank(s)	Blank(s)	Blank(s)	Blank(s)	Blank(s)	Blank(s)	32	No	No	No	No	30	155	0	0	Blank(s)	Alive	Alive or dead of other cause	61	Alive	1349639	Hospital inpatient/outpatient or clinic	Widowed	Blank(s)	Blank(s)	Blank(s)
70 years	White	Male	2014	C16.3-Gastric antrum	Unknown	Blank(s)	Blank(s)	Not a paired site	Positive histology	8936/3: Gastrointestinal stromal sarcoma	NA	NA	NA	Blank(s)	Blank(s)	Blank(s)	Blank(s)	T3	N0	M0	IB	Blank(s)	Blank(s)	Blank(s)	Blank(s)	Blank(s)	Blank(s)	Blank(s)	Blank(s)	30	No	No	No	No	75	300	0	0	Blank(s)	Alive	Alive or dead of other cause	60	Alive	1350048	Hospital inpatient/outpatient or clinic	Single (never married)	Blank(s)	Blank(s)	Blank(s)
62 years	Other (American Indian/AK Native, Asian/Pacific Islander)	Male	2014	C16.2-Body of stomach	Unknown	Blank(s)	Blank(s)	Not a paired site	Positive histology	8936/3: Gastrointestinal stromal sarcoma	NA	NA	NA	Blank(s)	Blank(s)	Blank(s)	Blank(s)	T3	N0	M0	IB	Blank(s)	Blank(s)	Blank(s)	Blank(s)	Blank(s)	Blank(s)	Blank(s)	Blank(s)	30	No	No	No	No	60	300	0	0	Blank(s)	Alive	Alive or dead of other cause	60	Alive	1350369	Hospital inpatient/outpatient or clinic	Married (including common law)	Blank(s)	Blank(s)	Blank(s)
69 years	White	Female	2015	C16.6-Greater curvature of stomach NOS	Unknown	Blank(s)	Blank(s)	Not a paired site	Positive histology	8936/3: Gastrointestinal stromal sarcoma	NA	NA	NA	Blank(s)	Blank(s)	Blank(s)	Blank(s)	T4	N0	M0	II	Blank(s)	Blank(s)	Blank(s)	Blank(s)	Blank(s)	Blank(s)	Blank(s)	Blank(s)	61	No	No	No	No	240	610	0	0	Blank(s)	Other Digestive Organs	Dead (attributable to this cancer dx)	58	Dead	1350375	Hospital inpatient/outpatient or clinic	Married (including common law)	Blank(s)	Blank(s)	Blank(s)
59 years	White	Male	2015	C17.9-Small intestine, NOS	Unknown	Blank(s)	Blank(s)	Not a paired site	Positive exfoliative cytology, no positive histology	8936/3: Gastrointestinal stromal sarcoma	NA	NA	NA	Blank(s)	Blank(s)	Blank(s)	Blank(s)	T4	N0	M1	IV	Blank(s)	Blank(s)	Blank(s)	Blank(s)	Blank(s)	Blank(s)	Blank(s)	Blank(s)	0	No	No	Yes	No	150	300	0	40	Blank(s)	Miscellaneous Malignant Cancer	Dead (attributable to this cancer dx)	53	Dead	1351683	Hospital inpatient/outpatient or clinic	Married (including common law)	Blank(s)	Blank(s)	Blank(s)
54 years	Other (American Indian/AK Native, Asian/Pacific Islander)	Female	2015	C20.9-Rectum, NOS	Unknown	Blank(s)	Blank(s)	Not a paired site	Positive histology	8936/3: Gastrointestinal stromal sarcoma	NA	NA	NA	Blank(s)	Blank(s)	Blank(s)	Blank(s)	T2	N0	M0	IIIB	Blank(s)	Blank(s)	Blank(s)	Blank(s)	Blank(s)	Blank(s)	Blank(s)	Blank(s)	27	No	No	No	No	25	300	0	0	Blank(s)	Alive	Alive or dead of other cause	58	Alive	1351806	Hospital inpatient/outpatient or clinic	Single (never married)	Blank(s)	Blank(s)	Blank(s)
65 years	White	Male	2017	C16.9-Stomach, NOS	Unknown	Blank(s)	Blank(s)	Not a paired site	Positive exfoliative cytology, no positive histology	8936/3: Gastrointestinal stromal sarcoma	Blank(s)	Blank(s)	Blank(s)	Blank(s)	Blank(s)	Blank(s)	Blank(s)	Blank(s)	Blank(s)	Blank(s)	Blank(s)	c1	c0	c0	99	Blank(s)	Blank(s)	Blank(s)	Blank(s)	0	No	No	No	No	Blank(s)	Blank(s)	Blank(s)	Blank(s)	13	Alive	Alive or dead of other cause	28	Alive	1352401	Hospital inpatient/outpatient or clinic	Married (including common law)	Blank(s)	Blank(s)	Blank(s)
60 years	White	Female	2015	C16.2-Body of stomach	Well differentiated; Grade I	Blank(s)	Blank(s)	Not a paired site	Positive histology	8936/3: Gastrointestinal stromal sarcoma	NA	NA	NA	Blank(s)	Blank(s)	Blank(s)	Blank(s)	T2	N0	M0	IA	Blank(s)	Blank(s)	Blank(s)	Blank(s)	Blank(s)	Blank(s)	Blank(s)	Blank(s)	32	No	No	No	No	25	155	0	0	Blank(s)	Alive	Alive or dead of other cause	59	Alive	1352987	Hospital inpatient/outpatient or clinic	Married (including common law)	Blank(s)	Blank(s)	Blank(s)
72 years	White	Female	2011	C17.9-Small intestine, NOS	Unknown	Blank(s)	Blank(s)	Not a paired site	Positive histology	8936/3: Gastrointestinal stromal sarcoma	NA	NA	NA	Blank(s)	Blank(s)	Blank(s)	Blank(s)	TX	N0	M0	UNK Stage	Blank(s)	Blank(s)	Blank(s)	Blank(s)	Blank(s)	Blank(s)	Blank(s)	Blank(s)	30	No	No	No	No	80	999	0	0	Blank(s)	Soft Tissue including Heart	Dead (attributable to this cancer dx)	48	Dead	1354809	Hospital inpatient/outpatient or clinic	Widowed	Blank(s)	Blank(s)	Blank(s)
82 years	White	Male	2015	C76.2-Abdomen, NOS	Unknown	Blank(s)	Blank(s)	Not a paired site	Positive histology	8936/3: Gastrointestinal stromal sarcoma	NA	NA	NA	Blank(s)	Blank(s)	Blank(s)	Blank(s)	NA	NA	NA	NA	Blank(s)	Blank(s)	Blank(s)	Blank(s)	Blank(s)	Blank(s)	Blank(s)	Blank(s)	98	N/A	N/A	N/A	N/A	999	988	988	98	Blank(s)	Accidents and Adverse Effects	Alive or dead of other cause	45	Dead	1355982	Hospital inpatient/outpatient or clinic	Married (including common law)	Blank(s)	Blank(s)	Blank(s)
55 years	Other (American Indian/AK Native, Asian/Pacific Islander)	Female	2015	C16.5-Lesser curvature of stomach NOS	Moderately differentiated; Grade II	Blank(s)	Blank(s)	Not a paired site	Positive histology	8936/3: Gastrointestinal stromal sarcoma	NA	NA	NA	Blank(s)	Blank(s)	Blank(s)	Blank(s)	T2	N0	M0	IA	Blank(s)	Blank(s)	Blank(s)	Blank(s)	Blank(s)	Blank(s)	Blank(s)	Blank(s)	30	No	No	No	No	31	340	0	0	Blank(s)	Alive	Alive or dead of other cause	58	Alive	1356084	Hospital inpatient/outpatient or clinic	Married (including common law)	Blank(s)	Blank(s)	Blank(s)
80 years	Black	Female	2015	C16.9-Stomach, NOS	Unknown	Blank(s)	Blank(s)	Not a paired site	Positive histology	8936/3: Gastrointestinal stromal sarcoma	NA	NA	NA	Blank(s)	Blank(s)	Blank(s)	Blank(s)	TX	N0	M1	IV	Blank(s)	Blank(s)	Blank(s)	Blank(s)	Blank(s)	Blank(s)	Blank(s)	Blank(s)	0	No	No	Yes	No	999	999	0	40	Blank(s)	Alive	Alive or dead of other cause	56	Alive	1359424	Hospital inpatient/outpatient or clinic	Widowed	Blank(s)	Blank(s)	Blank(s)
44 years	Other (American Indian/AK Native, Asian/Pacific Islander)	Male	2015	C16.9-Stomach, NOS	Unknown	Blank(s)	Blank(s)	Not a paired site	Positive histology	8936/3: Gastrointestinal stromal sarcoma	NA	NA	NA	Blank(s)	Blank(s)	Blank(s)	Blank(s)	T2	N0	M0	IA	Blank(s)	Blank(s)	Blank(s)	Blank(s)	Blank(s)	Blank(s)	Blank(s)	Blank(s)	30	No	No	No	No	32	390	0	0	Blank(s)	Alive	Alive or dead of other cause	57	Alive	1362934	Hospital inpatient/outpatient or clinic	Married (including common law)	Blank(s)	Blank(s)	Blank(s)
43 years	White	Female	2015	C16.6-Greater curvature of stomach NOS	Unknown	Blank(s)	Blank(s)	Not a paired site	Positive histology	8936/3: Gastrointestinal stromal sarcoma	NA	NA	NA	Blank(s)	Blank(s)	Blank(s)	Blank(s)	T1	N0	M0	UNK Stage	Blank(s)	Blank(s)	Blank(s)	Blank(s)	Blank(s)	Blank(s)	Blank(s)	Blank(s)	20	No	No	No	No	10	300	999	0	Blank(s)	Alive	Alive or dead of other cause	50	Alive	1362991	Hospital inpatient/outpatient or clinic	Married (including common law)	Blank(s)	Blank(s)	Blank(s)
51 years	Black	Female	2015	C16.9-Stomach, NOS	Well differentiated; Grade I	Blank(s)	Blank(s)	Not a paired site	Positive histology	8936/3: Gastrointestinal stromal sarcoma	NA	NA	NA	Blank(s)	Blank(s)	Blank(s)	Blank(s)	T1	N0	M0	IA	Blank(s)	Blank(s)	Blank(s)	Blank(s)	Blank(s)	Blank(s)	Blank(s)	Blank(s)	20	No	No	No	No	5	340	0	0	Blank(s)	Alive	Alive or dead of other cause	53	Alive	1363010	Hospital inpatient/outpatient or clinic	Married (including common law)	Blank(s)	Blank(s)	Blank(s)
52 years	White	Female	2015	C16.8-Overlapping lesion of stomach	Moderately differentiated; Grade II	Blank(s)	Blank(s)	Not a paired site	Positive histology	8936/3: Gastrointestinal stromal sarcoma	NA	NA	NA	Blank(s)	Blank(s)	Blank(s)	Blank(s)	T1	N0	M0	IA	Blank(s)	Blank(s)	Blank(s)	Blank(s)	Blank(s)	Blank(s)	Blank(s)	Blank(s)	30	No	No	No	No	18	300	0	0	Blank(s)	Alive	Alive or dead of other cause	57	Alive	1363154	Hospital inpatient/outpatient or clinic	Married (including common law)	Blank(s)	Blank(s)	Blank(s)
79 years	White	Male	2015	C16.6-Greater curvature of stomach NOS	Moderately differentiated; Grade II	Blank(s)	Blank(s)	Not a paired site	Positive histology	8936/3: Gastrointestinal stromal sarcoma	NA	NA	NA	Blank(s)	Blank(s)	Blank(s)	Blank(s)	T4	N0	M1	IV	Blank(s)	Blank(s)	Blank(s)	Blank(s)	Blank(s)	Blank(s)	Blank(s)	Blank(s)	61	No	No	Yes	No	275	610	0	40	Blank(s)	In situ, benign or unknown behavior neoplasm	Alive or dead of other cause	6	Dead	1363764	Hospital inpatient/outpatient or clinic	Married (including common law)	Blank(s)	Blank(s)	Blank(s)
79 years	White	Male	2015	C16.3-Gastric antrum	Unknown	Blank(s)	Blank(s)	Not a paired site	Positive histology	8936/3: Gastrointestinal stromal sarcoma	NA	NA	NA	Blank(s)	Blank(s)	Blank(s)	Blank(s)	T1	N0	M0	IA	Blank(s)	Blank(s)	Blank(s)	Blank(s)	Blank(s)	Blank(s)	Blank(s)	Blank(s)	51	No	No	No	No	14	155	0	0	Blank(s)	Alive	Alive or dead of other cause	56	Alive	1364808	Hospital inpatient/outpatient or clinic	Married (including common law)	Blank(s)	Blank(s)	Blank(s)
64 years	Other (American Indian/AK Native, Asian/Pacific Islander)	Male	2015	C16.6-Greater curvature of stomach NOS	Unknown	Blank(s)	Blank(s)	Not a paired site	Positive histology	8936/3: Gastrointestinal stromal sarcoma	NA	NA	NA	Blank(s)	Blank(s)	Blank(s)	Blank(s)	T2	N0	M0	IA	Blank(s)	Blank(s)	Blank(s)	Blank(s)	Blank(s)	Blank(s)	Blank(s)	Blank(s)	30	No	No	No	No	28	300	0	0	Blank(s)	Alive	Alive or dead of other cause	55	Alive	1364824	Hospital inpatient/outpatient or clinic	Married (including common law)	Blank(s)	Blank(s)	Blank(s)
64 years	White	Female	2015	C16.2-Body of stomach	Unknown	Blank(s)	Blank(s)	Not a paired site	Positive histology	8936/3: Gastrointestinal stromal sarcoma	NA	NA	NA	Blank(s)	Blank(s)	Blank(s)	Blank(s)	T2	N0	M0	UNK Stage	Blank(s)	Blank(s)	Blank(s)	Blank(s)	Blank(s)	Blank(s)	Blank(s)	Blank(s)	27	No	No	No	No	21	165	0	0	Blank(s)	Alive	Alive or dead of other cause	56	Alive	1365425	Hospital inpatient/outpatient or clinic	Divorced	Blank(s)	Blank(s)	Blank(s)
67 years	Other (American Indian/AK Native, Asian/Pacific Islander)	Female	2014	C16.6-Greater curvature of stomach NOS	Unknown	Blank(s)	Blank(s)	Not a paired site	Positive histology	8936/3: Gastrointestinal stromal sarcoma	NA	NA	NA	Blank(s)	Blank(s)	Blank(s)	Blank(s)	T2	N0	M0	UNK Stage	Blank(s)	Blank(s)	Blank(s)	Blank(s)	Blank(s)	Blank(s)	Blank(s)	Blank(s)	30	No	No	No	No	37	390	0	0	Blank(s)	Alive	Alive or dead of other cause	64	Alive	1366819	Hospital inpatient/outpatient or clinic	Married (including common law)	Blank(s)	Blank(s)	Blank(s)
33 years	White	Male	2015	C16.0-Cardia, NOS	Moderately differentiated; Grade II	Blank(s)	Blank(s)	Not a paired site	Positive histology	8936/3: Gastrointestinal stromal sarcoma	NA	NA	NA	Blank(s)	Blank(s)	Blank(s)	Blank(s)	T4	N0	M0	IIIB	Blank(s)	Blank(s)	Blank(s)	Blank(s)	Blank(s)	Blank(s)	Blank(s)	Blank(s)	42	No	No	No	No	133	155	0	0	Blank(s)	Stomach	Dead (attributable to this cancer dx)	40	Dead	1367749	Hospital inpatient/outpatient or clinic	Divorced	Blank(s)	Blank(s)	Blank(s)
50 years	Other (American Indian/AK Native, Asian/Pacific Islander)	Female	2015	C17.1-Jejunum	Unknown	Blank(s)	Blank(s)	Not a paired site	Positive histology	8936/3: Gastrointestinal stromal sarcoma	NA	NA	NA	Blank(s)	Blank(s)	Blank(s)	Blank(s)	T3	N0	M0	II	Blank(s)	Blank(s)	Blank(s)	Blank(s)	Blank(s)	Blank(s)	Blank(s)	Blank(s)	60	No	No	No	No	73	700	0	0	Blank(s)	Alive	Alive or dead of other cause	54	Alive	1367863	Hospital inpatient/outpatient or clinic	Married (including common law)	Blank(s)	Blank(s)	Blank(s)
74 years	Other (American Indian/AK Native, Asian/Pacific Islander)	Male	2015	C16.9-Stomach, NOS	Unknown	Blank(s)	Blank(s)	Not a paired site	Positive histology	8936/3: Gastrointestinal stromal sarcoma	NA	NA	NA	Blank(s)	Blank(s)	Blank(s)	Blank(s)	T4	N0	M0	UNK Stage	Blank(s)	Blank(s)	Blank(s)	Blank(s)	Blank(s)	Blank(s)	Blank(s)	Blank(s)	0	No	No	No	No	165	700	0	0	Blank(s)	Alive	Alive or dead of other cause	45	Alive	1371823	Hospital inpatient/outpatient or clinic	Married (including common law)	Blank(s)	Blank(s)	Blank(s)
79 years	Other (American Indian/AK Native, Asian/Pacific Islander)	Male	2015	C16.1-Fundus of stomach	Unknown	Blank(s)	Blank(s)	Not a paired site	Positive histology	8936/3: Gastrointestinal stromal sarcoma	NA	NA	NA	Blank(s)	Blank(s)	Blank(s)	Blank(s)	T2	N0	M0	UNK Stage	Blank(s)	Blank(s)	Blank(s)	Blank(s)	Blank(s)	Blank(s)	Blank(s)	Blank(s)	0	No	No	No	No	30	300	0	0	Blank(s)	Alive	Alive or dead of other cause	55	Alive	1371955	Hospital inpatient/outpatient or clinic	Widowed	Blank(s)	Blank(s)	Blank(s)
59 years	Black	Male	2014	C16.1-Fundus of stomach	Unknown	Blank(s)	Blank(s)	Not a paired site	Positive histology	8936/3: Gastrointestinal stromal sarcoma	NA	NA	NA	Blank(s)	Blank(s)	Blank(s)	Blank(s)	T4	N0	M0	II	Blank(s)	Blank(s)	Blank(s)	Blank(s)	Blank(s)	Blank(s)	Blank(s)	Blank(s)	30	No	No	No	No	130	398	0	0	Blank(s)	Alive	Alive or dead of other cause	61	Alive	1373662	Hospital inpatient/outpatient or clinic	Single (never married)	Blank(s)	Blank(s)	Blank(s)
62 years	White	Male	2015	C16.1-Fundus of stomach	Unknown	Blank(s)	Blank(s)	Not a paired site	Positive histology	8936/3: Gastrointestinal stromal sarcoma	NA	NA	NA	Blank(s)	Blank(s)	Blank(s)	Blank(s)	T4	N0	M0	IIIB	Blank(s)	Blank(s)	Blank(s)	Blank(s)	Blank(s)	Blank(s)	Blank(s)	Blank(s)	30	No	No	No	No	301	610	0	0	Blank(s)	Alive	Alive or dead of other cause	50	Alive	1376505	Hospital inpatient/outpatient or clinic	Divorced	Blank(s)	Blank(s)	Blank(s)
81 years	White	Male	2017	C16.9-Stomach, NOS	Unknown	Blank(s)	Blank(s)	Not a paired site	Positive histology	8936/3: Gastrointestinal stromal sarcoma	Blank(s)	Blank(s)	Blank(s)	Blank(s)	Blank(s)	Blank(s)	Blank(s)	Blank(s)	Blank(s)	Blank(s)	Blank(s)	c4	c0	c1	4	Blank(s)	Blank(s)	Blank(s)	Blank(s)	0	No	No	No	No	Blank(s)	Blank(s)	Blank(s)	Blank(s)	137	Soft Tissue including Heart	Alive or dead of other cause	12	Dead	1378477	Hospital inpatient/outpatient or clinic	Divorced	Blank(s)	Blank(s)	Blank(s)
65 years	Black	Female	2015	C16.0-Cardia, NOS	Moderately differentiated; Grade II	Blank(s)	Blank(s)	Not a paired site	Positive histology	8936/3: Gastrointestinal stromal sarcoma	NA	NA	NA	Blank(s)	Blank(s)	Blank(s)	Blank(s)	T3	N0	M0	IB	Blank(s)	Blank(s)	Blank(s)	Blank(s)	Blank(s)	Blank(s)	Blank(s)	Blank(s)	30	No	No	No	No	55	165	0	0	Blank(s)	Alive	Alive or dead of other cause	54	Alive	1379983	Hospital inpatient/outpatient or clinic	Unmarried or Domestic Partner	Blank(s)	Blank(s)	Blank(s)
83 years	White	Male	2015	C16.9-Stomach, NOS	Unknown	Blank(s)	Blank(s)	Not a paired site	Positive histology	8936/3: Gastrointestinal stromal sarcoma	NA	NA	NA	Blank(s)	Blank(s)	Blank(s)	Blank(s)	T4	N0	M0	UNK Stage	Blank(s)	Blank(s)	Blank(s)	Blank(s)	Blank(s)	Blank(s)	Blank(s)	Blank(s)	0	No	No	No	No	110	398	0	0	Blank(s)	In situ, benign or unknown behavior neoplasm	Dead (attributable to this cancer dx)	16	Dead	1380119	Hospital inpatient/outpatient or clinic	Divorced	Blank(s)	Blank(s)	Blank(s)
68 years	Other (American Indian/AK Native, Asian/Pacific Islander)	Female	2015	C16.9-Stomach, NOS	Well differentiated; Grade I	Blank(s)	Blank(s)	Not a paired site	Positive histology	8936/3: Gastrointestinal stromal sarcoma	NA	NA	NA	Blank(s)	Blank(s)	Blank(s)	Blank(s)	T2	N0	M0	IA	Blank(s)	Blank(s)	Blank(s)	Blank(s)	Blank(s)	Blank(s)	Blank(s)	Blank(s)	30	No	No	No	No	40	300	0	0	Blank(s)	Alive	Alive or dead of other cause	11	Alive	1380759	Hospital inpatient/outpatient or clinic	Single (never married)	Blank(s)	Blank(s)	Blank(s)
57 years	Other (American Indian/AK Native, Asian/Pacific Islander)	Male	2015	C16.9-Stomach, NOS	Unknown	Blank(s)	Blank(s)	Not a paired site	Positive histology	8936/3: Gastrointestinal stromal sarcoma	NA	NA	NA	Blank(s)	Blank(s)	Blank(s)	Blank(s)	TX	N0	M1	IV	Blank(s)	Blank(s)	Blank(s)	Blank(s)	Blank(s)	Blank(s)	Blank(s)	Blank(s)	0	No	No	Yes	No	999	999	999	60	Blank(s)	In situ, benign or unknown behavior neoplasm	Dead (attributable to this cancer dx)	6	Dead	1381988	Hospital inpatient/outpatient or clinic	Married (including common law)	Blank(s)	Blank(s)	Blank(s)
60 years	White	Male	2015	C16.5-Lesser curvature of stomach NOS	Unknown	Blank(s)	Blank(s)	Not a paired site	Positive exfoliative cytology, no positive histology	8936/3: Gastrointestinal stromal sarcoma	NA	NA	NA	Blank(s)	Blank(s)	Blank(s)	Blank(s)	T2	N0	M0	IA	Blank(s)	Blank(s)	Blank(s)	Blank(s)	Blank(s)	Blank(s)	Blank(s)	Blank(s)	0	No	No	No	No	25	300	0	0	Blank(s)	Alive	Alive or dead of other cause	12	Alive	1382435	Hospital inpatient/outpatient or clinic	Married (including common law)	Blank(s)	Blank(s)	Blank(s)
39 years	White	Male	2014	C18.4-Transverse colon	Unknown	Blank(s)	Blank(s)	Not a paired site	Positive histology	8936/3: Gastrointestinal stromal sarcoma	NA	NA	NA	Blank(s)	Blank(s)	Blank(s)	Blank(s)	T3	N0	M0	II	Blank(s)	Blank(s)	Blank(s)	Blank(s)	Blank(s)	Blank(s)	Blank(s)	Blank(s)	30	No	No	No	No	52	300	0	0	Blank(s)	Alive	Alive or dead of other cause	64	Alive	1382541	Hospital inpatient/outpatient or clinic	Married (including common law)	Blank(s)	Blank(s)	Blank(s)
65 years	White	Male	2015	C16.6-Greater curvature of stomach NOS	Moderately differentiated; Grade II	Blank(s)	Blank(s)	Not a paired site	Positive histology	8936/3: Gastrointestinal stromal sarcoma	NA	NA	NA	Blank(s)	Blank(s)	Blank(s)	Blank(s)	T1	N0	M0	IA	Blank(s)	Blank(s)	Blank(s)	Blank(s)	Blank(s)	Blank(s)	Blank(s)	Blank(s)	30	No	No	No	No	18	340	0	0	Blank(s)	Alive	Alive or dead of other cause	50	Alive	1383145	Hospital inpatient/outpatient or clinic	Married (including common law)	Blank(s)	Blank(s)	Blank(s)
58 years	White	Male	2015	C16.6-Greater curvature of stomach NOS	Well differentiated; Grade I	Blank(s)	Blank(s)	Not a paired site	Positive histology	8936/3: Gastrointestinal stromal sarcoma	NA	NA	NA	Blank(s)	Blank(s)	Blank(s)	Blank(s)	T1	N0	M0	IA	Blank(s)	Blank(s)	Blank(s)	Blank(s)	Blank(s)	Blank(s)	Blank(s)	Blank(s)	30	No	No	No	No	12	300	0	0	Blank(s)	Alive	Alive or dead of other cause	50	Alive	1383194	Hospital inpatient/outpatient or clinic	Single (never married)	Blank(s)	Blank(s)	Blank(s)
69 years	Other (American Indian/AK Native, Asian/Pacific Islander)	Female	2015	C16.0-Cardia, NOS	Well differentiated; Grade I	Blank(s)	Blank(s)	Not a paired site	Positive histology	8936/3: Gastrointestinal stromal sarcoma	NA	NA	NA	Blank(s)	Blank(s)	Blank(s)	Blank(s)	T3	N0	M0	IB	Blank(s)	Blank(s)	Blank(s)	Blank(s)	Blank(s)	Blank(s)	Blank(s)	Blank(s)	33	No	No	No	No	51	395	0	0	Blank(s)	Alive	Alive or dead of other cause	50	Alive	1384167	Hospital inpatient/outpatient or clinic	Married (including common law)	Blank(s)	Blank(s)	Blank(s)
74 years	White	Male	2015	C16.5-Lesser curvature of stomach NOS	Unknown	Blank(s)	Blank(s)	Not a paired site	Positive histology	8936/3: Gastrointestinal stromal sarcoma	NA	NA	NA	Blank(s)	Blank(s)	Blank(s)	Blank(s)	T3	N0	M0	UNK Stage	Blank(s)	Blank(s)	Blank(s)	Blank(s)	Blank(s)	Blank(s)	Blank(s)	Blank(s)	0	No	No	No	No	71	395	0	0	Blank(s)	Alive	Alive or dead of other cause	18	Alive	1387312	Hospital inpatient/outpatient or clinic	Married (including common law)	Blank(s)	Blank(s)	Blank(s)
58 years	Other (American Indian/AK Native, Asian/Pacific Islander)	Female	2015	C48.1-Specified parts of peritoneum	Unknown	Blank(s)	Blank(s)	Not a paired site	Positive histology	8936/3: Gastrointestinal stromal sarcoma	T2b	N0	M0	Blank(s)	Blank(s)	Blank(s)	Blank(s)	T4	N0	M0	IIIA	Blank(s)	Blank(s)	Blank(s)	Blank(s)	Blank(s)	Blank(s)	Blank(s)	Blank(s)	30	No	No	No	No	113	600	0	0	Blank(s)	Alive	Alive or dead of other cause	54	Alive	1387550	Hospital inpatient/outpatient or clinic	Married (including common law)	Blank(s)	Blank(s)	Blank(s)
88 years	White	Female	2015	C16.8-Overlapping lesion of stomach	Unknown	Blank(s)	Blank(s)	Not a paired site	Positive histology	8936/3: Gastrointestinal stromal sarcoma	NA	NA	NA	Blank(s)	Blank(s)	Blank(s)	Blank(s)	T4	N0	M0	II	Blank(s)	Blank(s)	Blank(s)	Blank(s)	Blank(s)	Blank(s)	Blank(s)	Blank(s)	32	No	No	No	No	146	155	0	0	Blank(s)	Alive	Alive or dead of other cause	48	Alive	1387921	Hospital inpatient/outpatient or clinic	Married (including common law)	Blank(s)	Blank(s)	Blank(s)
74 years	White	Female	2015	C16.1-Fundus of stomach	Unknown	Blank(s)	Blank(s)	Not a paired site	Positive histology	8936/3: Gastrointestinal stromal sarcoma	NA	NA	NA	Blank(s)	Blank(s)	Blank(s)	Blank(s)	T4	N0	M0	II	Blank(s)	Blank(s)	Blank(s)	Blank(s)	Blank(s)	Blank(s)	Blank(s)	Blank(s)	30	No	No	No	No	150	300	0	0	Blank(s)	Alive	Alive or dead of other cause	48	Alive	1388152	Hospital inpatient/outpatient or clinic	Married (including common law)	Blank(s)	Blank(s)	Blank(s)
68 years	Other (American Indian/AK Native, Asian/Pacific Islander)	Male	2015	C17.2-Ileum	Moderately differentiated; Grade II	Blank(s)	Blank(s)	Not a paired site	Positive histology	8936/3: Gastrointestinal stromal sarcoma	NA	NA	NA	Blank(s)	Blank(s)	Blank(s)	Blank(s)	T4	N0	M0	IIIA	Blank(s)	Blank(s)	Blank(s)	Blank(s)	Blank(s)	Blank(s)	Blank(s)	Blank(s)	27	No	No	No	No	104	300	0	0	Blank(s)	Alive	Alive or dead of other cause	52	Alive	1388474	Hospital inpatient/outpatient or clinic	Single (never married)	Blank(s)	Blank(s)	Blank(s)
87 years	Other (American Indian/AK Native, Asian/Pacific Islander)	Female	2015	C16.5-Lesser curvature of stomach NOS	Unknown	Blank(s)	Blank(s)	Not a paired site	Positive histology	8936/3: Gastrointestinal stromal sarcoma	NA	NA	NA	Blank(s)	Blank(s)	Blank(s)	Blank(s)	T2	N0	M0	UNK Stage	Blank(s)	Blank(s)	Blank(s)	Blank(s)	Blank(s)	Blank(s)	Blank(s)	Blank(s)	30	No	No	No	No	30	390	0	0	Blank(s)	Alive	Alive or dead of other cause	48	Alive	1389120	Hospital inpatient/outpatient or clinic	Single (never married)	Blank(s)	Blank(s)	Blank(s)
56 years	Black	Male	2015	C16.1-Fundus of stomach	Well differentiated; Grade I	Blank(s)	Blank(s)	Not a paired site	Positive histology	8936/3: Gastrointestinal stromal sarcoma	NA	NA	NA	Blank(s)	Blank(s)	Blank(s)	Blank(s)	T2	N0	M0	IA	Blank(s)	Blank(s)	Blank(s)	Blank(s)	Blank(s)	Blank(s)	Blank(s)	Blank(s)	40	No	No	No	No	33	390	0	0	Blank(s)	Alive	Alive or dead of other cause	58	Alive	1389510	Hospital inpatient/outpatient or clinic	Divorced	Blank(s)	Blank(s)	Blank(s)
62 years	White	Male	2015	C17.9-Small intestine, NOS	Unknown	Blank(s)	Blank(s)	Not a paired site	Positive histology	8936/3: Gastrointestinal stromal sarcoma	NA	NA	NA	Blank(s)	Blank(s)	Blank(s)	Blank(s)	T3	N0	M1	IV	Blank(s)	Blank(s)	Blank(s)	Blank(s)	Blank(s)	Blank(s)	Blank(s)	Blank(s)	60	No	No	Yes	No	95	400	0	60	Blank(s)	Alive	Alive or dead of other cause	55	Alive	1389579	Hospital inpatient/outpatient or clinic	Married (including common law)	Blank(s)	Blank(s)	Blank(s)
46 years	White	Female	2015	C16.9-Stomach, NOS	Well differentiated; Grade I	Blank(s)	Blank(s)	Not a paired site	Positive histology	8936/3: Gastrointestinal stromal sarcoma	NA	NA	NA	Blank(s)	Blank(s)	Blank(s)	Blank(s)	T1	N0	M0	IA	Blank(s)	Blank(s)	Blank(s)	Blank(s)	Blank(s)	Blank(s)	Blank(s)	Blank(s)	30	No	No	No	No	8	150	0	0	Blank(s)	Alive	Alive or dead of other cause	51	Alive	1389984	Hospital inpatient/outpatient or clinic	Married (including common law)	Blank(s)	Blank(s)	Blank(s)
59 years	White	Male	2015	C17.0-Duodenum	Unknown	Blank(s)	Blank(s)	Not a paired site	Positive histology	8936/3: Gastrointestinal stromal sarcoma	NA	NA	NA	Blank(s)	Blank(s)	Blank(s)	Blank(s)	T3	N0	M0	IIIB	Blank(s)	Blank(s)	Blank(s)	Blank(s)	Blank(s)	Blank(s)	Blank(s)	Blank(s)	40	No	No	No	No	52	300	0	0	Blank(s)	Soft Tissue including Heart	Dead (attributable to this cancer dx)	20	Dead	1390191	Hospital inpatient/outpatient or clinic	Married (including common law)	Blank(s)	Blank(s)	Blank(s)
58 years	White	Male	2015	C16.5-Lesser curvature of stomach NOS	Well differentiated; Grade I	Blank(s)	Blank(s)	Not a paired site	Positive histology	8936/3: Gastrointestinal stromal sarcoma	NA	NA	NA	Blank(s)	Blank(s)	Blank(s)	Blank(s)	T2	N0	M0	IA	Blank(s)	Blank(s)	Blank(s)	Blank(s)	Blank(s)	Blank(s)	Blank(s)	Blank(s)	32	No	No	No	No	26	155	0	0	Blank(s)	Alive	Alive or dead of other cause	49	Alive	1390225	Hospital inpatient/outpatient or clinic	Married (including common law)	Blank(s)	Blank(s)	Blank(s)
76 years	White	Female	2015	C16.9-Stomach, NOS	Unknown	Blank(s)	Blank(s)	Not a paired site	Positive histology	8936/3: Gastrointestinal stromal sarcoma	NA	NA	NA	Blank(s)	Blank(s)	Blank(s)	Blank(s)	T3	N0	M0	UNK Stage	Blank(s)	Blank(s)	Blank(s)	Blank(s)	Blank(s)	Blank(s)	Blank(s)	Blank(s)	30	No	No	No	No	69	155	0	0	Blank(s)	Alive	Alive or dead of other cause	50	Alive	1390297	Hospital inpatient/outpatient or clinic	Married (including common law)	Blank(s)	Blank(s)	Blank(s)
49 years	White	Female	2015	C17.1-Jejunum	Well differentiated; Grade I	Blank(s)	Blank(s)	Not a paired site	Positive histology	8936/3: Gastrointestinal stromal sarcoma	NA	NA	NA	Blank(s)	Blank(s)	Blank(s)	Blank(s)	T2	N0	M0	I	Blank(s)	Blank(s)	Blank(s)	Blank(s)	Blank(s)	Blank(s)	Blank(s)	Blank(s)	30	No	No	No	No	35	210	0	0	Blank(s)	Alive	Alive or dead of other cause	49	Alive	1390313	Hospital inpatient/outpatient or clinic	Married (including common law)	Blank(s)	Blank(s)	Blank(s)
39 years	Other (American Indian/AK Native, Asian/Pacific Islander)	Female	2015	C16.6-Greater curvature of stomach NOS	Undifferentiated; anaplastic; Grade IV	Blank(s)	Blank(s)	Not a paired site	Positive histology	8936/3: Gastrointestinal stromal sarcoma	NA	NA	NA	Blank(s)	Blank(s)	Blank(s)	Blank(s)	T4	N0	M0	II	Blank(s)	Blank(s)	Blank(s)	Blank(s)	Blank(s)	Blank(s)	Blank(s)	Blank(s)	61	No	No	No	No	270	398	0	0	Blank(s)	Alive	Alive or dead of other cause	49	Alive	1390647	Hospital inpatient/outpatient or clinic	Married (including common law)	Blank(s)	Blank(s)	Blank(s)
72 years	Black	Female	2015	C16.6-Greater curvature of stomach NOS	Unknown	Blank(s)	Blank(s)	Not a paired site	Positive histology	8936/3: Gastrointestinal stromal sarcoma	NA	NA	NA	Blank(s)	Blank(s)	Blank(s)	Blank(s)	T1	N0	M0	IA	Blank(s)	Blank(s)	Blank(s)	Blank(s)	Blank(s)	Blank(s)	Blank(s)	Blank(s)	30	No	No	No	No	15	340	0	0	Blank(s)	Alive	Alive or dead of other cause	48	Alive	1392416	Hospital inpatient/outpatient or clinic	Widowed	Blank(s)	Blank(s)	Blank(s)
71 years	Other (American Indian/AK Native, Asian/Pacific Islander)	Male	2016	C17.2-Ileum	Well differentiated; Grade I	Blank(s)	Blank(s)	Not a paired site	Positive histology	8936/3: Gastrointestinal stromal sarcoma	Blank(s)	Blank(s)	Blank(s)	Blank(s)	Blank(s)	Blank(s)	Blank(s)	Blank(s)	Blank(s)	Blank(s)	Blank(s)	Blank(s)	Blank(s)	Blank(s)	99	Blank(s)	Blank(s)	Blank(s)	Blank(s)	30	No	No	No	No	Blank(s)	Blank(s)	Blank(s)	Blank(s)	140	Alive	Alive or dead of other cause	46	Alive	1393909	Hospital inpatient/outpatient or clinic	Divorced	Blank(s)	Blank(s)	Blank(s)
59 years	Other (American Indian/AK Native, Asian/Pacific Islander)	Male	2016	C16.9-Stomach, NOS	Well differentiated; Grade I	Blank(s)	Blank(s)	Not a paired site	Positive histology	8936/3: Gastrointestinal stromal sarcoma	Blank(s)	Blank(s)	Blank(s)	Blank(s)	Blank(s)	Blank(s)	Blank(s)	Blank(s)	Blank(s)	Blank(s)	Blank(s)	p2	c0	c0	1A	Blank(s)	Blank(s)	Blank(s)	Blank(s)	30	No	No	No	No	Blank(s)	Blank(s)	Blank(s)	Blank(s)	30	Alive	Alive or dead of other cause	47	Alive	1393960	Hospital inpatient/outpatient or clinic	Unknown	Blank(s)	Blank(s)	Blank(s)
54 years	White	Female	2016	C17.1-Jejunum	Well differentiated; Grade I	Blank(s)	Blank(s)	Not a paired site	Positive histology	8936/3: Gastrointestinal stromal sarcoma	Blank(s)	Blank(s)	Blank(s)	Blank(s)	Blank(s)	Blank(s)	Blank(s)	Blank(s)	Blank(s)	Blank(s)	Blank(s)	p4	c0	c1	4	Blank(s)	Blank(s)	Blank(s)	Blank(s)	30	No	No	Yes	No	Blank(s)	Blank(s)	Blank(s)	Blank(s)	145	Alive	Alive or dead of other cause	19	Alive	1395225	Hospital inpatient/outpatient or clinic	Married (including common law)	Blank(s)	Blank(s)	Blank(s)
79 years	White	Female	2016	C16.5-Lesser curvature of stomach NOS	Unknown	Blank(s)	Blank(s)	Not a paired site	Positive exfoliative cytology, no positive histology	8936/3: Gastrointestinal stromal sarcoma	Blank(s)	Blank(s)	Blank(s)	Blank(s)	Blank(s)	Blank(s)	Blank(s)	Blank(s)	Blank(s)	Blank(s)	Blank(s)	c2	c0	c0	1A	Blank(s)	Blank(s)	Blank(s)	Blank(s)	0	No	No	No	No	Blank(s)	Blank(s)	Blank(s)	Blank(s)	49	Alive	Alive or dead of other cause	44	Alive	1398380	Hospital inpatient/outpatient or clinic	Single (never married)	Blank(s)	Blank(s)	Blank(s)
55 years	White	Female	2016	C16.6-Greater curvature of stomach NOS	Unknown	Blank(s)	Blank(s)	Not a paired site	Positive histology	8936/3: Gastrointestinal stromal sarcoma	Blank(s)	Blank(s)	Blank(s)	Blank(s)	Blank(s)	Blank(s)	Blank(s)	Blank(s)	Blank(s)	Blank(s)	Blank(s)	c4	c0	p1	4	Blank(s)	Blank(s)	Blank(s)	Blank(s)	41	No	No	Yes	No	Blank(s)	Blank(s)	Blank(s)	Blank(s)	145	Alive	Alive or dead of other cause	47	Alive	1398560	Hospital inpatient/outpatient or clinic	Married (including common law)	Blank(s)	Blank(s)	Blank(s)
40 years	Other (American Indian/AK Native, Asian/Pacific Islander)	Female	2016	C16.9-Stomach, NOS	Unknown	Blank(s)	Blank(s)	Not a paired site	Positive histology	8936/3: Gastrointestinal stromal sarcoma	Blank(s)	Blank(s)	Blank(s)	Blank(s)	Blank(s)	Blank(s)	Blank(s)	Blank(s)	Blank(s)	Blank(s)	Blank(s)	p4	c0	c0	2	Blank(s)	Blank(s)	Blank(s)	Blank(s)	30	No	No	No	No	Blank(s)	Blank(s)	Blank(s)	Blank(s)	110	Alive	Alive or dead of other cause	45	Alive	1400507	Hospital inpatient/outpatient or clinic	Single (never married)	Blank(s)	Blank(s)	Blank(s)
73 years	White	Male	2016	C16.5-Lesser curvature of stomach NOS	Unknown	Blank(s)	Blank(s)	Not a paired site	Positive histology	8936/3: Gastrointestinal stromal sarcoma	Blank(s)	Blank(s)	Blank(s)	Blank(s)	Blank(s)	Blank(s)	Blank(s)	Blank(s)	Blank(s)	Blank(s)	Blank(s)	p3	p0	c0	1B	Blank(s)	Blank(s)	Blank(s)	Blank(s)	30	No	No	No	No	Blank(s)	Blank(s)	Blank(s)	Blank(s)	65	Alive	Alive or dead of other cause	43	Alive	1400623	Hospital inpatient/outpatient or clinic	Divorced	Blank(s)	Blank(s)	Blank(s)
70 years	White	Female	2016	C16.6-Greater curvature of stomach NOS	Well differentiated; Grade I	Blank(s)	Blank(s)	Not a paired site	Positive histology	8936/3: Gastrointestinal stromal sarcoma	Blank(s)	Blank(s)	Blank(s)	Blank(s)	Blank(s)	Blank(s)	Blank(s)	Blank(s)	Blank(s)	Blank(s)	Blank(s)	c3	c0	c0	1B	Blank(s)	Blank(s)	Blank(s)	Blank(s)	30	No	No	No	No	Blank(s)	Blank(s)	Blank(s)	Blank(s)	999	Alive	Alive or dead of other cause	47	Alive	1401229	Hospital inpatient/outpatient or clinic	Single (never married)	Blank(s)	Blank(s)	Blank(s)
59 years	White	Male	2016	C17.2-Ileum	Moderately differentiated; Grade II	Blank(s)	Blank(s)	Not a paired site	Positive histology	8936/3: Gastrointestinal stromal sarcoma	Blank(s)	Blank(s)	Blank(s)	Blank(s)	Blank(s)	Blank(s)	Blank(s)	Blank(s)	Blank(s)	Blank(s)	Blank(s)	p4	c0	c0	3B	Blank(s)	Blank(s)	Blank(s)	Blank(s)	30	No	No	No	No	Blank(s)	Blank(s)	Blank(s)	Blank(s)	115	Alive	Alive or dead of other cause	45	Alive	1401862	Hospital inpatient/outpatient or clinic	Married (including common law)	Blank(s)	Blank(s)	Blank(s)
78 years	Other (American Indian/AK Native, Asian/Pacific Islander)	Male	2016	C17.9-Small intestine, NOS	Unknown	Blank(s)	Blank(s)	Not a paired site	Positive histology	8936/3: Gastrointestinal stromal sarcoma	Blank(s)	Blank(s)	Blank(s)	Blank(s)	Blank(s)	Blank(s)	Blank(s)	Blank(s)	Blank(s)	Blank(s)	Blank(s)	p1	c0	c0	1	Blank(s)	Blank(s)	Blank(s)	Blank(s)	30	No	No	No	No	Blank(s)	Blank(s)	Blank(s)	Blank(s)	5	Other Cause of Death	Alive or dead of other cause	0	Dead	1403322	Hospital inpatient/outpatient or clinic	Married (including common law)	Blank(s)	Blank(s)	Blank(s)
51 years	Other (American Indian/AK Native, Asian/Pacific Islander)	Male	2016	C17.1-Jejunum	Well differentiated; Grade I	Blank(s)	Blank(s)	Not a paired site	Positive histology	8936/3: Gastrointestinal stromal sarcoma	Blank(s)	Blank(s)	Blank(s)	Blank(s)	Blank(s)	Blank(s)	Blank(s)	Blank(s)	Blank(s)	Blank(s)	Blank(s)	p3	p0	c0	2	Blank(s)	Blank(s)	Blank(s)	Blank(s)	30	No	No	No	No	Blank(s)	Blank(s)	Blank(s)	Blank(s)	80	Alive	Alive or dead of other cause	44	Alive	1403617	Hospital inpatient/outpatient or clinic	Married (including common law)	Blank(s)	Blank(s)	Blank(s)
60 years	White	Male	2016	C48.2-Peritoneum, NOS	Unknown	Blank(s)	Blank(s)	Not a paired site	Positive histology	8936/3: Gastrointestinal stromal sarcoma	Blank(s)	Blank(s)	Blank(s)	Blank(s)	Blank(s)	Blank(s)	Blank(s)	Blank(s)	Blank(s)	Blank(s)	Blank(s)	c4	c0	p1	4	Blank(s)	Blank(s)	Blank(s)	Blank(s)	0	No	No	Yes	No	Blank(s)	Blank(s)	Blank(s)	Blank(s)	178	Other Digestive Organs	Dead (attributable to this cancer dx)	0	Dead	1404809	Hospital inpatient/outpatient or clinic	Married (including common law)	Blank(s)	Blank(s)	Blank(s)
63 years	Other (American Indian/AK Native, Asian/Pacific Islander)	Male	2016	C49.4-Conn, subcutaneous, other soft tis: abdomen	Unknown	Blank(s)	Blank(s)	Not a paired site	Positive histology	8936/3: Gastrointestinal stromal sarcoma	Blank(s)	Blank(s)	Blank(s)	Blank(s)	Blank(s)	Blank(s)	Blank(s)	Blank(s)	Blank(s)	Blank(s)	Blank(s)	Not applicable	Not applicable	Not applicable	Not applicable	Blank(s)	Blank(s)	Blank(s)	Blank(s)	0	No	No	No	No	Blank(s)	Blank(s)	Blank(s)	Blank(s)	59	Bones and Joints	Alive or dead of other cause	16	Dead	1405410	Hospital inpatient/outpatient or clinic	Married (including common law)	Blank(s)	Blank(s)	Blank(s)
59 years	White	Male	2009	C17.1-Jejunum	Unknown	Blank(s)	Blank(s)	Not a paired site	Positive histology	8936/3: Gastrointestinal stromal sarcoma	NA	NA	NA	Blank(s)	Blank(s)	Blank(s)	Blank(s)	Blank(s)	Blank(s)	Blank(s)	Blank(s)	Blank(s)	Blank(s)	Blank(s)	Blank(s)	Blank(s)	Blank(s)	Blank(s)	Blank(s)	30	Blank(s)	Blank(s)	Blank(s)	Blank(s)	110	155	0	0	Blank(s)	Diabetes Mellitus	Alive or dead of other cause	122	Dead	1406806	Hospital inpatient/outpatient or clinic	Married (including common law)	Blank(s)	Blank(s)	Blank(s)
66 years	Other (American Indian/AK Native, Asian/Pacific Islander)	Female	2016	C16.5-Lesser curvature of stomach NOS	Well differentiated; Grade I	Blank(s)	Blank(s)	Not a paired site	Positive histology	8936/3: Gastrointestinal stromal sarcoma	Blank(s)	Blank(s)	Blank(s)	Blank(s)	Blank(s)	Blank(s)	Blank(s)	Blank(s)	Blank(s)	Blank(s)	Blank(s)	p2	p0	c0	1A	Blank(s)	Blank(s)	Blank(s)	Blank(s)	30	No	No	No	No	Blank(s)	Blank(s)	Blank(s)	Blank(s)	35	Alive	Alive or dead of other cause	40	Alive	1408514	Hospital inpatient/outpatient or clinic	Separated	Blank(s)	Blank(s)	Blank(s)
54 years	Other (American Indian/AK Native, Asian/Pacific Islander)	Male	2005	C16.1-Fundus of stomach	Unknown	Blank(s)	Blank(s)	Not a paired site	Positive histology	8936/3: Gastrointestinal stromal sarcoma	NA	NA	NA	Blank(s)	Blank(s)	Blank(s)	Blank(s)	Blank(s)	Blank(s)	Blank(s)	Blank(s)	Blank(s)	Blank(s)	Blank(s)	Blank(s)	Blank(s)	Blank(s)	Blank(s)	Blank(s)	51	Blank(s)	Blank(s)	Blank(s)	Blank(s)	33	165	0	0	Blank(s)	In situ, benign or unknown behavior neoplasm	Dead (attributable to this cancer dx)	137	Dead	1409576	Hospital inpatient/outpatient or clinic	Married (including common law)	Blank(s)	Blank(s)	Blank(s)
70 years	White	Female	2016	C17.1-Jejunum	Unknown	Blank(s)	Blank(s)	Not a paired site	Positive histology	8936/3: Gastrointestinal stromal sarcoma	Blank(s)	Blank(s)	Blank(s)	Blank(s)	Blank(s)	Blank(s)	Blank(s)	Blank(s)	Blank(s)	Blank(s)	Blank(s)	p1	c0	c0	1	Blank(s)	Blank(s)	Blank(s)	Blank(s)	30	No	No	No	No	Blank(s)	Blank(s)	Blank(s)	Blank(s)	3	Alive	Alive or dead of other cause	44	Alive	1409992	Hospital inpatient/outpatient or clinic	Married (including common law)	Blank(s)	Blank(s)	Blank(s)
83 years	White	Male	2016	C16.9-Stomach, NOS	Unknown	Blank(s)	Blank(s)	Not a paired site	Positive histology	8936/3: Gastrointestinal stromal sarcoma	Blank(s)	Blank(s)	Blank(s)	Blank(s)	Blank(s)	Blank(s)	Blank(s)	Blank(s)	Blank(s)	Blank(s)	Blank(s)	c4	c0	c1	4	Blank(s)	Blank(s)	Blank(s)	Blank(s)	0	No	No	No	No	Blank(s)	Blank(s)	Blank(s)	Blank(s)	261	Stomach	Dead (attributable to this cancer dx)	0	Dead	1411726	Hospital inpatient/outpatient or clinic	Married (including common law)	Blank(s)	Blank(s)	Blank(s)
89 years	Black	Female	2016	C16.1-Fundus of stomach	Well differentiated; Grade I	Blank(s)	Blank(s)	Not a paired site	Positive histology	8936/3: Gastrointestinal stromal sarcoma	Blank(s)	Blank(s)	Blank(s)	Blank(s)	Blank(s)	Blank(s)	Blank(s)	Blank(s)	Blank(s)	Blank(s)	Blank(s)	p2	p0	c0	1A	Blank(s)	Blank(s)	Blank(s)	Blank(s)	30	No	No	No	No	Blank(s)	Blank(s)	Blank(s)	Blank(s)	34	Diabetes Mellitus	Alive or dead of other cause	12	Dead	1412262	Hospital inpatient/outpatient or clinic	Single (never married)	Blank(s)	Blank(s)	Blank(s)
68 years	White	Male	2016	C16.3-Gastric antrum	Well differentiated; Grade I	Blank(s)	Blank(s)	Not a paired site	Positive histology	8936/3: Gastrointestinal stromal sarcoma	Blank(s)	Blank(s)	Blank(s)	Blank(s)	Blank(s)	Blank(s)	Blank(s)	Blank(s)	Blank(s)	Blank(s)	Blank(s)	p2	c0	c0	1A	Blank(s)	Blank(s)	Blank(s)	Blank(s)	30	No	No	No	No	Blank(s)	Blank(s)	Blank(s)	Blank(s)	33	Alive	Alive or dead of other cause	44	Alive	1412704	Hospital inpatient/outpatient or clinic	Widowed	Blank(s)	Blank(s)	Blank(s)
58 years	White	Female	2016	C16.2-Body of stomach	Undifferentiated; anaplastic; Grade IV	Blank(s)	Blank(s)	Not a paired site	Positive histology	8936/3: Gastrointestinal stromal sarcoma	Blank(s)	Blank(s)	Blank(s)	Blank(s)	Blank(s)	Blank(s)	Blank(s)	Blank(s)	Blank(s)	Blank(s)	Blank(s)	p3	c0	c0	3A	Blank(s)	Blank(s)	Blank(s)	Blank(s)	30	No	No	No	No	Blank(s)	Blank(s)	Blank(s)	Blank(s)	75	Alive	Alive or dead of other cause	43	Alive	1412956	Hospital inpatient/outpatient or clinic	Divorced	Blank(s)	Blank(s)	Blank(s)
64 years	White	Female	2016	C16.6-Greater curvature of stomach NOS	Unknown	Blank(s)	Blank(s)	Not a paired site	Positive histology	8936/3: Gastrointestinal stromal sarcoma	Blank(s)	Blank(s)	Blank(s)	Blank(s)	Blank(s)	Blank(s)	Blank(s)	Blank(s)	Blank(s)	Blank(s)	Blank(s)	c4	c0	c1	4	Blank(s)	Blank(s)	Blank(s)	Blank(s)	61	No	No	No	No	Blank(s)	Blank(s)	Blank(s)	Blank(s)	149	Alive	Alive or dead of other cause	42	Alive	1415358	Hospital inpatient/outpatient or clinic	Single (never married)	Blank(s)	Blank(s)	Blank(s)
65 years	Black	Male	2017	C16.1-Fundus of stomach	Unknown	Blank(s)	Blank(s)	Not a paired site	Positive histology	8936/3: Gastrointestinal stromal sarcoma	Blank(s)	Blank(s)	Blank(s)	Blank(s)	Blank(s)	Blank(s)	Blank(s)	Blank(s)	Blank(s)	Blank(s)	Blank(s)	p4	c0	c0	3B	Blank(s)	Blank(s)	Blank(s)	Blank(s)	30	No	No	No	No	Blank(s)	Blank(s)	Blank(s)	Blank(s)	50	Accidents and Adverse Effects	Alive or dead of other cause	10	Dead	1416649	Hospital inpatient/outpatient or clinic	Single (never married)	Blank(s)	Blank(s)	Blank(s)
55 years	White	Female	2016	C16.6-Greater curvature of stomach NOS	Unknown	Blank(s)	Blank(s)	Not a paired site	Positive exfoliative cytology, no positive histology	8936/3: Gastrointestinal stromal sarcoma	Blank(s)	Blank(s)	Blank(s)	Blank(s)	Blank(s)	Blank(s)	Blank(s)	Blank(s)	Blank(s)	Blank(s)	Blank(s)	c4	c0	c0	99	Blank(s)	Blank(s)	Blank(s)	Blank(s)	30	No	No	No	No	Blank(s)	Blank(s)	Blank(s)	Blank(s)	129	Alive	Alive or dead of other cause	43	Alive	1418954	Hospital inpatient/outpatient or clinic	Married (including common law)	Blank(s)	Blank(s)	Blank(s)
53 years	Black	Female	2016	C16.9-Stomach, NOS	Unknown	Blank(s)	Blank(s)	Not a paired site	Positive exfoliative cytology, no positive histology	8936/3: Gastrointestinal stromal sarcoma	Blank(s)	Blank(s)	Blank(s)	Blank(s)	Blank(s)	Blank(s)	Blank(s)	Blank(s)	Blank(s)	Blank(s)	Blank(s)	c1	c0	c0	1A	Blank(s)	Blank(s)	Blank(s)	Blank(s)	0	No	No	No	No	Blank(s)	Blank(s)	Blank(s)	Blank(s)	17	Alive	Alive or dead of other cause	38	Alive	1420232	Hospital inpatient/outpatient or clinic	Single (never married)	Blank(s)	Blank(s)	Blank(s)
70 years	White	Male	2016	C16.5-Lesser curvature of stomach NOS	Unknown	Blank(s)	Blank(s)	Not a paired site	Positive histology	8936/3: Gastrointestinal stromal sarcoma	Blank(s)	Blank(s)	Blank(s)	Blank(s)	Blank(s)	Blank(s)	Blank(s)	Blank(s)	Blank(s)	Blank(s)	Blank(s)	c1	c0	c0	99	Blank(s)	Blank(s)	Blank(s)	Blank(s)	0	No	No	No	No	Blank(s)	Blank(s)	Blank(s)	Blank(s)	18	Alive	Alive or dead of other cause	38	Alive	1421242	Hospital inpatient/outpatient or clinic	Single (never married)	Blank(s)	Blank(s)	Blank(s)
76 years	White	Male	2016	C16.9-Stomach, NOS	Well differentiated; Grade I	Blank(s)	Blank(s)	Not a paired site	Positive histology	8936/3: Gastrointestinal stromal sarcoma	Blank(s)	Blank(s)	Blank(s)	Blank(s)	Blank(s)	Blank(s)	Blank(s)	Blank(s)	Blank(s)	Blank(s)	Blank(s)	p1	c0	c0	1A	Blank(s)	Blank(s)	Blank(s)	Blank(s)	27	No	No	No	No	Blank(s)	Blank(s)	Blank(s)	Blank(s)	10	Alive	Alive or dead of other cause	39	Alive	1421714	Hospital inpatient/outpatient or clinic	Married (including common law)	Blank(s)	Blank(s)	Blank(s)
68 years	White	Male	2016	C16.9-Stomach, NOS	Well differentiated; Grade I	Blank(s)	Blank(s)	Not a paired site	Positive histology	8936/3: Gastrointestinal stromal sarcoma	Blank(s)	Blank(s)	Blank(s)	Blank(s)	Blank(s)	Blank(s)	Blank(s)	Blank(s)	Blank(s)	Blank(s)	Blank(s)	p2	c0	c0	1A	Blank(s)	Blank(s)	Blank(s)	Blank(s)	30	No	No	No	No	Blank(s)	Blank(s)	Blank(s)	Blank(s)	30	Alive	Alive or dead of other cause	44	Alive	1421981	Hospital inpatient/outpatient or clinic	Married (including common law)	Blank(s)	Blank(s)	Blank(s)
67 years	White	Male	2016	C17.9-Small intestine, NOS	Well differentiated; Grade I	Blank(s)	Blank(s)	Not a paired site	Positive histology	8936/3: Gastrointestinal stromal sarcoma	Blank(s)	Blank(s)	Blank(s)	Blank(s)	Blank(s)	Blank(s)	Blank(s)	Blank(s)	Blank(s)	Blank(s)	Blank(s)	p3	c0	c0	2	Blank(s)	Blank(s)	Blank(s)	Blank(s)	30	No	No	No	No	Blank(s)	Blank(s)	Blank(s)	Blank(s)	52	Alive	Alive or dead of other cause	42	Alive	1422034	Hospital inpatient/outpatient or clinic	Married (including common law)	Blank(s)	Blank(s)	Blank(s)
[truncated: 12,881 more rows]
[truncated: 12 more columns]

## Sheet: CS tumor size (2004-2015)
Code	Description
0	No mass/tumor found
[truncated: 13 more rows]

## Sheet: CS extension (2004-2015)
Code	Description
[truncated: 99 more rows]

## Sheet: CS lymph nodes (2004-2015)
Code	Description
[truncated: 81 more rows]

[truncated: 1 more sheets: CS mets at dx (2004-2015)]
